# Supplementary material for: Synthetic MRI for stroke: a qualitative and quantitative pilot study
Source: Sci Rep. 2022 Jul 7;12:11552. doi: 10.1038/s41598-022-15204-8 (PMC9262877; doi:10.1038/s41598-022-15204-8)
Supplement: Supplementary file 2 — Supplementary Tables. [file 41598_2022_15204_MOESM2_ESM.xlsx]

## Sheet: Feuille 1
Table S1: Demographic characteristics
age	gender	pre-existing conditions*	neurological history*	signs and symptoms	mNIHSS*	onset-to-imaging time (days)	MRI main findings
22	M	none	none	seizure and dysarthria	0	4	normal examination
25	F	none	none	headaches and vertigo	0	unknown	WMH (left parietal)
26	F	pregnancy	none	loss of consciousness and left arm paresis during pregnancy	0	unknown	normal examination
31	M	none	none	right hemiparesis	5	3	DWI+/rADC (left internal capsule posterior limb of the left internal capsule and the left amygdala)
34	F	none	none	seizure and left hemiplegia	0	4	WMH (right frontal)
39	M	retinal artery occlusion	none	visual impairment	1	48	WMH (leukoaraiosis, right cerebellar hemisphere)
40	F	none	none	expressive aphasia	3	24	normal examination
43	F	none	none	headaches and vertigo	0	28	normal examination
43	F	none	stroke	recurrent aphasia	0	unknown	WMH (left diffuse panhemispheric)
47	M	none	stroke	left hemiparesis	4	4	DWI+/rADC (right middle cerebral artery territory)
49	M	none	none	left hemiparesis and dysarthria	3	4	DWI+/rADC (right frontal periventricular)
51	M	cardiac arrest	none	post-cardiac arrest encephalopathy	31	20	DWI+/rADC (medial pontine and posterior medulla oblongata)
53	M	deep vein thrombosis/pulmonary embolism, alcohol dependence	alcohol withdrawal seizures	left hemiplegia and anisocoria	13	3	DWI+/rADC (left cerebellar hemisphere, cerebellar vermis, pontomedullary junction, medial pontine and right cerebellar hemisphere)
53	M	none	none	aphasia	1	13	DWI+/rADC (left semiovale)
53	F	none	stroke	visual impairment	0	10	WMH (right lentiform nucleus)
54	M	none	TIA	visual impairment	0	40	WMH (leukoaraiosis)
56	M	none	none	confusion	0	4	WMH (leukoaraiosis)
56	M	none	none	transient right hemiplegia	11	1	DWI+/rADC (left frontal periventricular) and WMH (left lentiform nucleus)
56	M	CABG	none	aphasia	2	1	WMH (leukoaraiosis)
58	M	coronarography	none	hemianopia and headaches	2	3	DWI+/rADC (right PICA and PCA territories) WMH (right occipital and mesiotemporal)
59	F	none	stroke	left hemiparesis	7	8	WMH (leukoaraiosis, diffuse supra-tentorial lacunar infarcts)
60	M	severe hypertension	none	ataxia and gait disorders	0	5	DWI+/rADC (middle cerebellar peduncle, bi-hemispherical multifocal)
61	M	none	none	dysarthria	0	7	WMH (leukoaraiosis, right thalamic)
62	F	none	none	expressive aphasia and right hemiparesis	9	1	WMH (leukoaraiosis)
63	F	hypertension, dyslipidemia	none	visual impairment	0	2	WMH (leukoaraiosis)
68	M	none	none	expressie aphasia	4	15	DWI+/rADC (left middle cerebral artery territory)
68	M	hypertension, type 2 diabetes	none	left hemiparesis	8	5	WMH (leukoaraiosis)
69	M	none	stroke	right hemiparesis and vertigo	6	56	WMH (leukoaraiosis)
70	M	none	none	right oculomotor nerve palsy	1	1	WMH (leukoaraiosis)
71	M	none	none	left central facial palsy	1	7	DWI+/rADC (middle cerebellar peduncle, left PICA)
73	F	hypertension	refractory epilepsy, cerebellar atrophy with carbamazepine use	left central facial palsy and dysarthria	1	11	DWI+/rADC (right parietal) WMH (basal ganglia)
73	M	none	none	behavioral disorders	0	22	WMH (leukoaraiosis, right parietotemporal and occipital)
74	M	hypertension	stroke	confusion	1	1	WMH (left corpus striatum and frontal periventricular)
74	M	none	none	confusion	5	2	DWI+/rADC (right frontal)
75	M	hypertension	stroke	dizziness and gait disorders	0	7	DWI+/rADC (right diffuse panhemispheric) WMH (leukoaraiosis)
76	F	none	none	confusion	0	unknown	WMH (leukoaraiosis)
77	M	none	none	left arm paresis	2	13	WMH (leukoaraiosis)
78	M	none	stroke	cerebellar syndrome	0	32	WMH (leukoaraiosis)
78	M	hypertension	none	left facial drooping	0	unknown	WMH (leukoaraiosis)
79	M	none	stroke	aphasia, right hemiparesis	7	unknown	DWI+/rADC (left frontal periventricular)
81	F	none	none	dizziness and vertigo	0	18	WMH (leukoaraiosis)
82	M	none	none	aphasia and left arm paresis	7	12	DWI+/rADC (right frontoparietal, right occipital and left external capsule)
82	M	cardiac flutter	none	left oculomotor nerve palsy	2	1	DWI+/rADC (left cerebellar hemisphere) WMH (leukoaraiosis)
84	F	none	none	aphasia, dysarthria and right hemiparesis	5	7	DWI+/rADC (left precentral gyrus) WMH (leukoaraiosis)
89	M	none	TIA	dysarthria	0	1	WMH (leukoaraiosis)
Note: *known or retrieved at the admission for suspected stroke; mNIHSS: modified; TIA: transient ischemic attack
Table S2: Acquisition parameters
Sequence Type	DWI	cT1	cT2 (propeller)	cFLAIR (FAT SAT)	cT2*	TOF	sT1	sT2	sFLAIR	sPD	sPSIR	sDIR
Acquisition plane	2D axial	2D axial	2D coronal	2D axial	2D axial	3D axial	2D axial	2D axial	2D axial	2D axial	2D axial	2D axial
Acquisition matrix	120 x 160	288 x 224	352 x 352	256 x 192	288 x 224	320 x 224	288 x 224	288 x 224	288 x 224	288 x 224	288 x 224	288 x 224
In-plane resolution (mm)	yes	yes	yes	yes	yes	yes	yes	yes	yes	yes	yes	yes
FOV (mm)	24	24	22	24	24	22	24	24	24	24	24	24
Slices (No.)	34	34	41	34	34	38	34	34	34	34	34	34
Slices thickness (mm)	4	4	4	4	4	4	4	4	4	4	4	4
Interslice gap (mm)	0.4	0.4	0.4	0.4	0.4	0.4	0.4	0.4	0.4	0.4	0.4	0.4
Flip angle	NA	160 (refocus)	160 (refocus)	160 (refocus)	25	20	NA	NA	NA	NA	NA	NA
TR (ms)	2000-17000	543	8483	11000	820	23	250	4000	15000	3820	5000	6000
TE (ms)	73-152	8.4	93	120	18	3	10	100	100	12	10	10
TI (ms)	NA	NA	NA	NA	NA	NA	NA	NA	3000	NA	210	2550
b-value (s/mm²)	800	NA	NA	NA	NA	NA	NA	NA	NA	NA	NA	NA
Bandwidth (Hz/Pixel)	250	31.25	83.33	25	31.25	25	50	50	50	50	50	50
Number of averages	1	2	3	1	1	1	1	1	1	1	1	1
Acquisition time	1:20	1:40	3:58	3:51	02:21:00	04:07:00	6:40
Note: NA, not applicable
Table S3: Inter-method reliability (synthetic vs conventional)
	FLAIR		T1		T2
	κ	P	κ	P	κ	P
PJ	0.159 [-0.014; 0.332]	0.07	0.472 [0.327; 0.616]	9.175e-09 †	0.45 [0.306; 0.594]	0.027*
JA	0.237 [0.062; 0.412]	0.11	0.441 [0.289; 0.592]	1.459e-06 †	0.428 [0.271; 0.586]	0.0008885 †
Overall	0.198 [0.074; 0.321]	0.015*	0.455 [0.352; 0.558]	< 2.2e-16 †	0.439 [0.332; 0.545]	7.306e-05 †
Note: PJ, experienced neuroradiologist; JA, neuroradiologist trainee; Cohen's κ coefficient - [95% CI]; < 2.2e-16 is the computing limit of R
* P < 0.05.
† P < 0.001.
Table S4: Synthetic versus conventional image quality for ischemic lesions definition
	FLAIR		T1		T2		PSIR
	means	P	means	P	means	P	means	P
DWI+/rADC	2.053 vs 2	0.49	1.461 vs 1.211	1.451e-05 †	2.092 vs 1.868	0.002*	2.316 vs 1.211	1.914e-11†
WMH	2.574 vs 2.414	0.04*	1.5 vs 1.191	1.055e-11 †	2.123 vs 2.019	0.02*	2.457 vs 1.191	< 2.2e-16 †
Overall	2.408 vs 2.282	0.02*	1.487 vs 1.197	< 2.2e-16 †	2.113 vs 1.971	0.000243 †	2.412 vs 1.197	< 2.2e-16 †
Note: all means of synthetic image quality for lesion definition were greater than conventional ones, p-values of Wilcoxon two-tailed tests are displayed. DWI+/rADC, DWI positive with restricted ADC; WMH, white matter T2/FLAIR hyperintensities; < 2.2e-16 is the computing limit of R
* P < 0.05.
† P < 0.001.
Table S5: NBR relaxometry correlation with age
	Cortex		Thalamus		CSF		Centrum semiovale		Genu		Splenium
	τ	P	τ	P	τ	P	τ	P	τ	P	τ	P
T1	0.067 [-0.075; 0.209]	0.37	0.132 [0.009; 0.254]	0.08	-0.151 [-0.31; 0.008 ]	0.05	0.422 [0.324; 0.521 ]	1.327e-08 †	0.13 [-0.073; 0.332 ]	0.22	0.039 [-0.173; 0.251 ]	0.71
T2	0.211 [0.064; 0.359]	0.005*	0.342 [0.232; 0.452]	5.994e-06 †	0.324 [0.185; 0.463 ]	1.234e-05 †	0.411 [0.306; 0.515]	4.393e-08 †	0.328 [0.168; 0.488]	0.002*	0.138 [-0.091; 0.367 ]	0.2
PD	-0.145 [-0.29; 0]	0.05	-0.156 [-0.291; -0.021 ]	0.04*	-0.408 [-0.526; -0.29]	3.833e-07 †	0.187 [0.047; 0.327 ]	0.01*	0.045 [-0.14; 0.23 ]	0.68	-0.16 [-0.359; 0.039]	0.13
Note: Kendall's τ rank-correlation coefficient - [95% CI]; < 2.2e-16 is the computing limit of R
* P < 0.05.
† P < 0.001.
Table S6: Comparisons of relaxometry measures of lesions and normal brain regions (NBR)
Regions of interest	n	T1 (ms)	P	T2 (ms)	P	PD (pu)	P
DWI+/rADC vs NBR mirror	92	1291.91 vs 798	< 2.2e-16 †	170.57 vs 101.5	< 2.2e-16 †	85.97 vs 69.34	< 2.2e-16 †
WMH vs NBR mirror	46	1163.22 vs 664.22	< 2.2e-16 †	175.74 vs 97.4	< 2.2e-16 †	80.88 vs 63.42	< 2.2e-16 †
DWI+/rADC vs WMH	69	1291.91 vs 1163.22	0.034*	170.57 vs 175.74	0.7	85.97 vs 80.88	0.008*
Cortex (left vs right)	86	1118.6 vs 1088.72	0.14	110 vs 116	0.017*	96.62 vs 78.52	0.288
Thalamus (left vs right)		769.63 vs 768.16	0.824	89.53 vs 89.74	0.866	72.42 vs 69.91	0.117
CSF (left vs right)		4254.35 vs 4238.12	0.128	1432.3 vs 1438.33	0.817	107.21 vs 106.93	0.258
Corpus callosum (genu vs splenium)		538.5 vs 548.93	0.315	87.14 vs 91.45	0.035*	55.99 vs 57.08	0.097
Semi ovale (left vs right)		667.51 vs 674.3	0.328	100.95 vs 102.14	0.395	66.33 vs 65.82	0.168
Note: DWI+/rADC indicates DWI positive with restricted ADC; WMH, white matter T2/FLAIR hyperintensities; CSF, cerebrospinal fluid; p-values of Wilcoxon two-tailed tests are displayed; < 2.2e-16 is the computing limit of R.
* P < 0.05.
† P < 0.001.
