# Supplementary material for: Synthetic MRI for stroke: a qualitative and quantitative pilot study
Source: Sci Rep. 2022 Jul 7;12:11552. doi: 10.1038/s41598-022-15204-8 (PMC9262877; doi:10.1038/s41598-022-15204-8)
Supplement: Supplementary file 3 — Supplementary Information 3. [file 41598_2022_15204_MOESM3_ESM.txt]

These R scripts are available on : https://github.com/sbarrit/SyMRIforStroke/blob/main/Rscripts_Synthetic_MRI_for_Stroke.txt

---


wilcox.test(x, y, paired = TRUE)

- young - R vs L

x <-c(103,109,118,122,122,126,110,93,95,111,106,146,115,110,108,116,115,116,113,108,128,119)

y <-c(107,109,108,104,111,123,116,90,93,105,110,103,130,112,112,104,109,115,112,130,110,103)

wilcox.test(x, y, paired = TRUE)

	Wilcoxon signed rank test with continuity correction

data:  x and y
V = 156.5, p-value = 0.1588


- old

x <-c(210,120,112,113,100,125,126,127,99,117,110,103,132,140,115,116,111,130,122,136,144)

y <-c(213,117,97,113,105,103,123,115,108,122,106,119,98,130,110,123,120,104,127,101,124)


----


x <-c(103,109,118,122,122,126,110,93,95,111,106,146,115,110,108,116,115,116,113,108,128,119,210,120,112,113,100,125,126,127,99,117,110,103,132,140,115,116,111,130,122,136,144)

y <-c(107,109,108,104,111,123,116,90,93,105,110,103,130,112,112,104,109,115,112,130,110,103,213,117,97,113,105,103,123,115,108,122,106,119,98,130,110,123,120,104,127,101,124)
kendall.ci(x=x, y=y, alpha=0.05, type="t", bootstrap=F, B=1000)

- cortex
-- T1
tau
0.06704892
CI
- 0.075, 0.209
-- T2
tau
0.2115143
CI
0.064, 0.359
-- PD
tau
- 0.1449046
CI
- 0.29, 0

- thalamus
-- T1
tau
0.1315619
CI
0.009, 0.254
-- T2
tau
0.3421146
CI
0.232, 0.452
-- PD
tau
- 0.1559476
CI
- 0.291, -0.021

- CSF
-- T1
tau
- 0.1510241
CI
- 0.31, 0.008
-- T2
tau
0.3243058
CI
0.185, 0.463
-- PD
tau
- 0.4082255
CI
- 0.526, -0.29

- Semiovale
-- T1
tau
0.4224995
CI
0.324, 0.521
-- T2
tau
0.4107673
CI
0.306, 0.515
-- PD
tau
0.1865746
CI
0.047, 0.327
- corpus callosum
x <-c(22,25,26,31,34,39,40,43,43,47,49,51,53,53,53,54,56,56,56,58,59,60,61,62,63,68,69,70,71,73,73,74,74,75,76,77,78,79,81,82,82,84,89)
- splenium
-- T1
tau
0.03910624
CI
- 0.173, 0.251
-- T2
tau
0.1382534
CI
- 0.091, 0.367
-- PD
tau
- 0.1599554
CI
- 0.359, 0.039
- genu
-- T1
tau
0.1296093
CI
- 0.073, 0.332
-- T2
tau
0.3280797
CI
0.168, 0.488
-- PD
tau
0.04476777
CI
- 0.14, 0.23
- cortex

-- T1

y <-c(1063,979,1127,997,1171,1007,1010,1221,1026,1074,1381,1181,1112,1065,1195,963,1001,1062,1180,1050,1007,782,1015,1009,1151,1070,1320,1018,1304,1082,1025,1111,1099,1082,1029,1017,938,1294,1200,1091,1039,1109,1158,1185,1089,1083,965,1016,1100,1116,1222,1065,1020,1417,1052,1193,1070,1109,993,1079,1102,1121,1733,1028,867,1103,1195,1148,1056,1257,1010,1354,1035,1080,1102,1086,1096,1130,1125,1084,1219,1118,994,1142,1137,1004)

cor.test(x,y, method="kendall")

	Kendall's rank correlation tau

data:  x and y
z = 0.90343, p-value = 0.3663
alternative hypothesis: true tau is not equal to 0
sample estimates:
tau
0.06704892


-- T2

y <-c(103,109,118,122,122,126,110,93,95,111,106,146,115,110,108,116,115,116,113,108,128,119,210,120,112,113,100,125,126,127,99,117,110,103,132,140,115,116,111,130,122,136,144,107,109,108,104,111,123,116,90,93,105,110,103,130,112,112,104,109,115,112,130,110,103,213,117,97,113,105,103,123,115,108,122,106,119,98,130,110,123,120,104,127,101,124)

cor.test(x,y, method="kendall")

	Kendall's rank correlation tau

data:  x and y
z = 2.8209, p-value = 0.004788
alternative hypothesis: true tau is not equal to 0
sample estimates:
tau
0.2115143


-- PD

y <-c(83.1,83.3,74.2,76.3,83.9,76.2,79.3,84,83.2,79.2,81.4,75.1,79.2,76.4,85.5,72.8,75.5,80.6,85.1,79.3,70.9,69.9,73.1,75.8,82.4,81.8,85.1,75.4,83.4,74.1,78.3,77.8,83.2,78,74.1,76.1,72.6,81.9,83.8,81.1,72.8,78.4,72.8,86.4,83.8,79.8,74.4,79.4,77,82.5,89.4,81.2,80.9,83.8,80.3,77.5,77.1,76.6,79,84.1,77.9,83.9,91.2,75.5,74.4,70.6,78.7,86.9,84.1,80.7,80.5,85.5,72.8,75.6,76.7,79.1,76.5,82.1,74.6,78,80.7,808,70,76.4,87.3,73.8)

cor.test(x,y, method="kendall")

	Kendall's rank correlation tau

data:  x and y
z = -1.9489, p-value = 0.0513
alternative hypothesis: true tau is not equal to 0
sample estimates:
tau
- 0.1449046


- thalamus

-- T1

x <-c(22,25,26,31,34,39,40,43,43,47,49,51,53,53,53,54,56,56,56,58,59,60,61,62,63,68,69,70,71,73,73,74,74,75,76,77,78,79,81,82,82,84,89,22,25,26,31,34,39,40,43,43,47,49,51,53,53,53,54,56,56,56,58,59,60,61,62,63,68,69,70,71,73,73,74,74,75,76,77,78,79,81,82,82,84,89)

y <-c(750,744,759,726,749,749,796,822,750,764,859,641,780,830,721,718,795,707,763,784,779,839,733,718,757,720,923,772,784,728,710,790,730,794,733,909,883,741,772,772,761,714,762,742,757,760,789,748,722,723,812,742,705,834,629,705,804,741,746,761,721,763,768,766,856,727,710,779,703,930,690,785,775,797,774,752,738,859,865,951,793,789,740,826,727,790)

cor.test(x,y, method="kendall")

	Kendall's rank correlation tau

data:  x and y
z = 1.7697, p-value = 0.07678
alternative hypothesis: true tau is not equal to 0
sample estimates:
tau
0.1315619


-- T2

y <-c(82,87,86,84,87,81,90,77,78,84,87,83,93,89,96,78,88,87,90,84,103,97,81,86,91,88,88,90,95,88,97,88,90,88,93,107,99,134,88,85,90,86,96,96,87,87,87,89,79,81,79,86,85,80,84,79,93,80,89,87,86,87,84,100,102,100,91,92,80,80,83,94,91,98,81,88,90,87,103,101,107,100,92,97,91,97)

cor.test(x,y, method="kendall")

	Kendall's rank correlation tau

data:  x and y
z = 4.5266, p-value = 5.994e-06
alternative hypothesis: true tau is not equal to 0
sample estimates:
tau
0.3421146


-- PD

y <-c(74.4,70.3,73.8,74.2,71.9,72.9,70.5,74.5,74.4,72.8,79.7,66.9,70.3,73.4,71.4,72.9,74.5,70,74,73.8,67.4,72.2,67.4,70.3,68.5,69.1,71.5,73.2,70.6,7.2,67.3,73,71.4,70.9,71,69,72.7,61.2,68.4,73.8,73.7,69.6,70,72.8,72.3,73.2,73.8,70.2,72.8,73.7,74.4,69.1,71.8,80.4,65.2,76.7,73.8,72.1,72.2,75.1,69.5,70.9,72,71.6,73.6,65.8,72.1,71.1,69.8,79.1,69.2,71.2,72.8,74.6,74.8,72.8,72.1,76.8,70.4,75.2,70.6,69.1,72.9,76.6,69.2,70.7)

cor.test(x,y, method="kendall")

	Kendall's rank correlation tau

data:  x and y
z = -2.0913, p-value = 0.0365
alternative hypothesis: true tau is not equal to 0
sample estimates:
tau
- 0.1559476

- CSF

-- T1

y <-c(4298,2286,4300,4295,4300,4296,4297,4300,4295,4294,4292,4295,4300,4294,4144,4292,4296,4293,4298,4297,4288,4298,4300,4288,4293,4297,4284,4288,4288,4287,4300,4300,4300,4282,4299,4058,4295,4291,4294,4289,4270,4300,4288,4300,2641,4294,4300,4300,4298,4291,4296,4288,4290,4289,4294,4292,4295,4300,4298,4294,4297,4295,4291,4291,4292,4300,4282,4294,4272,4299,4293,4295,4266,4294,4300,4293,4286,4294,4293,4292,4291,4293,4299,4293,4282,4300)

cor.test(x,y, method="kendall")

	Kendall's rank correlation tau

data:  x and y
z = -1.9741, p-value = 0.04837
alternative hypothesis: true tau is not equal to 0
sample estimates:
tau
- 0.1510241

-- T2

y <-c(1017,290,1520,1691,1212,1252,1382,862,1057,1513,1270,1588,1505,1456,1771,1367,1413,1634,1410,1558,1202,1664,1367,1752,1519,1312,781,1784,1688,1376,1452,1773,1217,1899,1462,1372,1692,1707,1488,1328,1686,1650,1909,1062,300,1332,1436,1228,1001,1440,1021,1239,1407,1355,1648,1546,1111,1770,1524,1512,1487,1514,1632,1391,1662,1498,1552,1438,1237,722,1722,1754,1334,1514,1799,1387,1952,849,1761,1684,1732,1512,1337,1897,1514,1776)

cor.test(x,y, method="kendall")

	Kendall's rank correlation tau

data:  x and y
z = 4.3715, p-value = 1.234e-05
alternative hypothesis: true tau is not equal to 0
sample estimates:
tau
0.3243058


-- PD

y <-c(108,103.1,108,108,108,108,108,108,108,108,108,108,108,107.7,108,108,108,108,108,106.5,105.5,105.5,108,105.3,108,108,107.5,108,108,108,107.4,108,108,96.6,108,101.8,106.4,107.2,107.2,105.6,106.8,107,103,108,104.1,108,108,108,107.8,108,108,108,108,107.8,107.9,108,108,108,108,108,108,107.8,107.6,107.2,106.4,108,104.1,108,107.9,107.7,107.1,107.6,104.1,106.2,107.7,108,102.9,108,107.4,107.5,107.4,106.7,105.3,106,107.8,106)

cor.test(x,y, method="kendall")

	Kendall's rank correlation tau

data:  x and y
z = -5.0771, p-value = 3.833e-07
alternative hypothesis: true tau is not equal to 0
sample estimates:
tau
- 0.4082255


- Semiovale

semi_T1,615,636,620,617,604,624,626,634,669,638,690,635,713,600,608,622,695,611,635,623,710,669,713,604,622,680,688,601,871,759,745,637,719,692,679,725,739,781,712,785,728,737,684,627,602,644,609,624,699,626,605,660,651,654,527,743,650,652,629,619,622,650,639,669,707,741,676,615,697,676,650,801,759,714,639,702,773,634,637,680,703,715,700,708,728,647

semi_T2,98,103,98,95,95,95,90,84,91,111,82,89,103,95,109,96,109,98,94,94,101,101,92,106,91,108,88,102,120,104,110,102,100,101,106,110,114,116,123,135,113,111,109,96,92,97,90,100,84,99,85,89,101,82,80,115,92,103,101,100,99,107,90,104,113,108,109,90,102,89,103,126,113,112,101,108,105,98,101,114,91,108,108,117,116,103

semi_PD,62.9,64.3,63.4,65.4,65.2,66,67.5,66.5,68.8,62,73.2,62.3,66.4,65.5,62.8,63.9,65.3,62.8,65.3,64.5,69.1,63.1,68.6,64.1,65.5,66,68,61.6,72,69.1,68.2,64.9,65.7,70.3,66.9,67.9,64.7,66.5,65.3,69.2,66.3,62.7,60.6,65.2,65.1,65.1,65.5,62.3,69.2,64.2,64.6,65.7,64.5,70,62,70.3,65.9,65.6,63.2,64.8,64.1,63.3,65.1,65.4,66.9,67.8,67.2,65.4,68.7,67,64.4,69.5,69.3,68,69.4,66.4,69.9,65.5,65.8,66.3,72.7,67.1,67.2,67.7,65,64.1

-- T1

y <-c(615,636,620,617,604,624,626,634,669,638,690,635,713,600,608,622,695,611,635,623,710,669,713,604,622,680,688,601,871,759,745,637,719,692,679,725,739,781,712,785,728,737,684,627,602,644,609,624,699,626,605,660,651,654,527,743,650,652,629,619,622,650,639,669,707,741,676,615,697,676,650,801,759,714,639,702,773,634,637,680,703,715,700,708,728,647)

cor.test(x,y, method="kendall")

	Kendall's rank correlation tau

data:  x and y
z = 5.6825, p-value = 1.327e-08
alternative hypothesis: true tau is not equal to 0
sample estimates:
tau
0.4224995


-- T2

y <-c(98,103,98,95,95,95,90,84,91,111,82,89,103,95,109,96,109,98,94,94,101,101,92,106,91,108,88,102,120,104,110,102,100,101,106,110,114,116,123,135,113,111,109,96,92,97,90,100,84,99,85,89,101,82,80,115,92,103,101,100,99,107,90,104,113,108,109,90,102,89,103,126,113,112,101,108,105,98,101,114,91,108,108,117,116,103)

cor.test(x,y, method="kendall")

	Kendall's rank correlation tau

data:  x and y
z = 5.4743, p-value = 4.393e-08
alternative hypothesis: true tau is not equal to 0
sample estimates:
tau
0.4107673


-- PD

y <-c(62.9,64.3,63.4,65.4,65.2,66,67.5,66.5,68.8,62,73.2,62.3,66.4,65.5,62.8,63.9,65.3,62.8,65.3,64.5,69.1,63.1,68.6,64.1,65.5,66,68,61.6,72,69.1,68.2,64.9,65.7,70.3,66.9,67.9,64.7,66.5,65.3,69.2,66.3,62.7,60.6,65.2,65.1,65.1,65.5,62.3,69.2,64.2,64.6,65.7,64.5,70,62,70.3,65.9,65.6,63.2,64.8,64.1,63.3,65.1,65.4,66.9,67.8,67.2,65.4,68.7,67,64.4,69.5,69.3,68,69.4,66.4,69.9,65.5,65.8,66.3,72.7,67.1,67.2,67.7,65,64.1)

cor.test(x,y, method="kendall")

	Kendall's rank correlation tau

data:  x and y
z = 2.5055, p-value = 0.01223
alternative hypothesis: true tau is not equal to 0
sample estimates:
tau
0.1865746

- corpus callosum

x <-c(22,25,26,31,34,39,40,43,43,47,49,51,53,53,53,54,56,56,56,58,59,60,61,62,63,68,69,70,71,73,73,74,74,75,76,77,78,79,81,82,82,84,89)

- splenium

-- T1

y <-c(500,531,545,551,545,547,484,540,652,527,641,526,631,518,546,580,581,548,479,559,599,555,526,506,550,593,656,560,459,448,544,478,514,459,554,598,658,554,501,559,574,591,514)

cor.test(x,y, method="kendall")

	Kendall's rank correlation tau

data:  x and y
z = 0.36664, p-value = 0.7139
alternative hypothesis: true tau is not equal to 0
sample estimates:
tau
0.03910624

-- T2

y <-c(82,84,92,83,86,83,82,83,92,78,81,81,115,84,125,83,89,87,78,88,103,95,146,89,97,86,77,88,83,77,99,98,86,81,76,103,99,77,87,116,104,118,81)

cor.test(x,y, method="kendall")

	Kendall's rank correlation tau

data:  x and y
z = 1.2805, p-value = 0.2004
alternative hypothesis: true tau is not equal to 0
sample estimates:
tau
0.1382534


-- PD

y <-c(59.3,59.8,58,56.8,58.5,56.6,56.6,59.9,64.1,56.9,61,55.5,49,53.7,67.1,58.2,59.3,54.2,53.8,56.4,53.2,58.7,50.7,54.8,55.5,54.4,63.6,57,55.2,62.4,61.2,48.1,55.3,53.3,63.3,58.3,54.6,63.6,55.5,54.8,53.3,52.1,59.2)

cor.test(x,y, method="kendall")

	Kendall's rank correlation tau

data:  x and y
z = -1.4982, p-value = 0.1341
alternative hypothesis: true tau is not equal to 0
sample estimates:
tau
- 0.1599554


- genu

genu_T1,541,531,492,494,568,596,430,542,569,513,533,506,538,529,584,534,563,438,438,482,591,578,572,506,502,499,615,499,502,660,585,443,548,566,564,619,577,571,520,564,513,475,633

genu_T2,73,80,88,80,80,83,77,71,76,80,71,63,74,90,93,96,83,91,78,78,110,79,129,89,79,88,81,84,94,114,95,89,86,77,71,101,92,84,92,112,84,96,92

genu_PD,56.2,57.2,52.6,52.8,55.4,59.3,52.2,61.5,61,49.3,56.5,63.3,52.9,52.6,81.8,54,56.9,48.2,49.1,55.6,51.4,55.7,51.9,56.2,55.6,53.7,58.4,54.4,52.6,60.2,56,49.3,55.8,64.8,62.8,57.5,56.2,61.8,54,53.1,54.7,54.9,55.3

-- T1

y <-c(541,531,492,494,568,596,430,542,569,513,533,506,538,529,584,534,563,438,438,482,591,578,572,506,502,499,615,499,502,660,585,443,548,566,564,619,577,571,520,564,513,475,633)

cor.test(x,y, method="kendall")

	Kendall's rank correlation tau

data:  x and y
z = 1.2151, p-value = 0.2243
alternative hypothesis: true tau is not equal to 0
sample estimates:
tau
0.1296093


-- T2

y <-c(73,80,88,80,80,83,77,71,76,80,71,63,74,90,93,96,83,91,78,78,110,79,129,89,79,88,81,84,94,114,95,89,86,77,71,101,92,84,92,112,84,96,92)

cor.test(x,y, method="kendall")

	Kendall's rank correlation tau

data:  x and y
z = 3.0518, p-value = 0.002275
alternative hypothesis: true tau is not equal to 0
sample estimates:
tau
0.3280797


-- PD


y <-c(56.2,57.2,52.6,52.8,55.4,59.3,52.2,61.5,61,49.3,56.5,63.3,52.9,52.6,81.8,54,56.9,48.2,49.1,55.6,51.4,55.7,51.9,56.2,55.6,53.7,58.4,54.4,52.6,60.2,56,49.3,55.8,64.8,62.8,57.5,56.2,61.8,54,53.1,54.7,54.9,55.3)

cor.test(x,y, method="kendall")

	Kendall's rank correlation tau

data:  x and y
z = 0.41911, p-value = 0.6751
alternative hypothesis: true tau is not equal to 0
sample estimates:
tau
0.04476777


roi <- c(rep("PD_AIL" , 46) , rep("PD_WMH" , 23) , rep("PD_cortex" , 86) , rep("PD_thalamus" , 86) , rep("PD_semiovale" , 86) , rep("PD_genu" , 43) , rep("PD_splenium" , 43))

age <- c(31,31,47,49,51,51,51,51,53,53,53,56,58,58,59,60,60,60,60,60,60,60,60,60,60,60,60,60,68,71,71,73,74,75,75,75,77,77,82,82,82,82,82,82,82,84,25,39,43,43,49,51,53,58,60,61,63,68,69,71,73,75,76,77,78,79,81,82,84,22,25,26,31,34,39,40,43,43,47,49,51,53,53,53,54,56,56,56,58,59,60,61,62,63,68,69,70,71,73,73,74,74,75,76,77,78,79,81,82,82,84,89,22,25,26,31,34,39,40,43,43,47,49,51,53,53,53,54,56,56,56,58,59,60,61,62,63,68,69,70,71,73,73,74,74,75,76,77,78,79,81,82,82,84,89,22,25,26,31,34,39,40,43,43,47,49,51,53,53,53,54,56,56,56,58,59,60,61,62,63,68,69,70,71,73,73,74,74,75,76,77,78,79,81,82,82,84,89,22,25,26,31,34,39,40,43,43,47,49,51,53,53,53,54,56,56,56,58,59,60,61,62,63,68,69,70,71,73,73,74,74,75,76,77,78,79,81,82,82,84,89,22,25,26,31,34,39,40,43,43,47,49,51,53,53,53,54,56,56,56,58,59,60,61,62,63,68,69,70,71,73,73,74,74,75,76,77,78,79,81,82,82,84,89,22,25,26,31,34,39,40,43,43,47,49,51,53,53,53,54,56,56,56,58,59,60,61,62,63,68,69,70,71,73,73,74,74,75,76,77,78,79,81,82,82,84,89,22,25,26,31,34,39,40,43,43,47,49,51,53,53,53,54,56,56,56,58,59,60,61,62,63,68,69,70,71,73,73,74,74,75,76,77,78,79,81,82,82,84,89,22,25,26,31,34,39,40,43,43,47,49,51,53,53,53,54,56,56,56,58,59,60,61,62,63,68,69,70,71,73,73,74,74,75,76,77,78,79,81,82,82,84,89)

age2 <- c(0,0,0,0,0,0,0,0,0,0,0,0,0,0,0,0,0,0,0,0,0,0,0,0,0,0,0,0,0,1,1,1,1,1,1,1,1,1,1,1,1,1,1,1,1,1,0,0,0,0,0,0,0,0,0,0,0,0,0,1,1,1,1,1,1,1,1,1,1,0,0,0,0,0,0,0,0,0,0,0,0,0,0,0,0,0,0,0,0,0,0,0,0,0,0,0,1,1,1,1,1,1,1,1,1,1,1,1,1,1,1,1,0,0,0,0,0,0,0,0,0,0,0,0,0,0,0,0,0,0,0,0,0,0,0,0,0,0,0,1,1,1,1,1,1,1,1,1,1,1,1,1,1,1,1,0,0,0,0,0,0,0,0,0,0,0,0,0,0,0,0,0,0,0,0,0,0,0,0,0,0,0,1,1,1,1,1,1,1,1,1,1,1,1,1,1,1,1,0,0,0,0,0,0,0,0,0,0,0,0,0,0,0,0,0,0,0,0,0,0,0,0,0,0,0,1,1,1,1,1,1,1,1,1,1,1,1,1,1,1,1,0,0,0,0,0,0,0,0,0,0,0,0,0,0,0,0,0,0,0,0,0,0,0,0,0,0,0,1,1,1,1,1,1,1,1,1,1,1,1,1,1,1,1,0,0,0,0,0,0,0,0,0,0,0,0,0,0,0,0,0,0,0,0,0,0,0,0,0,0,0,1,1,1,1,1,1,1,1,1,1,1,1,1,1,1,1,0,0,0,0,0,0,0,0,0,0,0,0,0,0,0,0,0,0,0,0,0,0,0,0,0,0,0,1,1,1,1,1,1,1,1,1,1,1,1,1,1,1,1,0,0,0,0,0,0,0,0,0,0,0,0,0,0,0,0,0,0,0,0,0,0,0,0,0,0,0,1,1,1,1,1,1,1,1,1,1,1,1,1,1,1,1)

relax <-c(97.4,94.4,101.6,100.8,70.4,77,95.6,87.4,90.5,88.1,94.9,88.7,89.7,76.1,83.6,86.2,82.8,75.8,68.8,82.2,80.5,79,86.8,71.7,80,76.4,91.7,82.6,86.7,88.7,86.7,96.6,93.8,81.6,83,91.9,72.2,80.4,87.3,101,88,91.6,83.1,87.8,84.9,88.4,78.6,94.1,85.6,89.7,81.3,94.6,69.1,75.2,86.2,64.9,75.7,80.2,81.2,80.2,82.1,75.4,80.2,82.8,82.6,78.9,79.5,79.3,82.9,83.1,83.3,74.2,76.3,83.9,76.2,79.3,84,83.2,79.2,81.4,75.1,79.2,76.4,85.5,72.8,75.5,80.6,85.1,79.3,70.9,69.9,73.1,75.8,82.4,81.8,85.1,75.4,83.4,74.1,78.3,77.8,83.2,78,74.1,76.1,72.6,81.9,83.8,81.1,72.8,78.4,72.8,86.4,83.8,79.8,74.4,79.4,77,82.5,89.4,81.2,80.9,83.8,80.3,77.5,77.1,76.6,79,84.1,77.9,83.9,91.2,75.5,74.4,70.6,78.7,86.9,84.1,80.7,80.5,85.5,72.8,75.6,76.7,79.1,76.5,82.1,74.6,78,80.7,808,70,76.4,87.3,73.8,74.4,70.3,73.8,74.2,71.9,72.9,70.5,74.5,74.4,72.8,79.7,66.9,70.3,73.4,71.4,72.9,74.5,70,74,73.8,67.4,72.2,67.4,70.3,68.5,69.1,71.5,73.2,70.6,7.2,67.3,73,71.4,70.9,71,69,72.7,61.2,68.4,73.8,73.7,69.6,70,72.8,72.3,73.2,73.8,70.2,72.8,73.7,74.4,69.1,71.8,80.4,65.2,76.7,73.8,72.1,72.2,75.1,69.5,70.9,72,71.6,73.6,65.8,72.1,71.1,69.8,79.1,69.2,71.2,72.8,74.6,74.8,72.8,72.1,76.8,70.4,75.2,70.6,69.1,72.9,76.6,69.2,70.7,62.9,64.3,63.4,65.4,65.2,66,67.5,66.5,68.8,62,73.2,62.3,66.4,65.5,62.8,63.9,65.3,62.8,65.3,64.5,69.1,63.1,68.6,64.1,65.5,66,68,61.6,72,69.1,68.2,64.9,65.7,70.3,66.9,67.9,64.7,66.5,65.3,69.2,66.3,62.7,60.6,65.2,65.1,65.1,65.5,62.3,69.2,64.2,64.6,65.7,64.5,70,62,70.3,65.9,65.6,63.2,64.8,64.1,63.3,65.1,65.4,66.9,67.8,67.2,65.4,68.7,67,64.4,69.5,69.3,68,69.4,66.4,69.9,65.5,65.8,66.3,72.7,67.1,67.2,67.7,65,64.1,56.2,57.2,52.6,52.8,55.4,59.3,52.2,61.5,61,49.3,56.5,63.3,52.9,52.6,81.8,54,56.9,48.2,49.1,55.6,51.4,55.7,51.9,56.2,55.6,53.7,58.4,54.4,52.6,60.2,56,49.3,55.8,64.8,62.8,57.5,56.2,61.8,54,53.1,54.7,54.9,55.3,59.3,59.8,58,56.8,58.5,56.6,56.6,59.9,64.1,56.9,61,55.5,49,53.7,67.1,58.2,59.3,54.2,53.8,56.4,53.2,58.7,50.7,54.8,55.5,54.4,63.6,57,55.2,62.4,61.2,48.1,55.3,53.3,63.3,58.3,54.6,63.6,55.5,54.8,53.3,52.1,59.2)

data <- data.frame(relax,roi,age,age2)

data$roi <- as.character(data$roi)

data$roi <- factor(data$roi, levels=c("PD_AIL","PD_WMH","PD_cortex","PD_thalamus","PD_semiovale","PD_genu","PD_splenium"))


qPD <- data

pdf(file = "/home/sunein/Documents/R_pdf/qPD.pdf",
width = 11,
height = 8)

boxplot(relax ~ roi, data = qPD,
outline = FALSE,
main = 'quantitative PD')
beeswarm(relax ~ roi, data = qPD,
pch = 16,  pwcol = 1+ as.numeric(age2), add = TRUE, corral = "wrap")
legend("topright", legend = c("69-", "+70"),
title = "Age", pch = 16, col = 1:2)


pdf(file = "/home/sunein/Documents/R_pdf/qPD.pdf",
width = 11,
height = 8)


# Step 3: Run dev.off() to create the file!
dev.off()


--- AIL ---

c(97.4,94.4,101.6,100.8,70.4,77,95.6,87.4,90.5,88.1,94.9,88.7,89.7,76.1,83.6,86.2,82.8,75.8,68.8,82.2,80.5,79,86.8,71.7,80,76.4,91.7,82.6,86.7,88.7,86.7,96.6,93.8,81.6,83,91.9,72.2,80.4,87.3,101,88,91.6,83.1,87.8,84.9,88.4,

--- WMH ---

78.6,94.1,85.6,89.7,81.3,94.6,69.1,75.2,86.2,64.9,75.7,80.2,81.2,80.2,82.1,75.4,80.2,82.8,82.6,78.9,79.5,79.3,82.9,

--- cortex ---

83.1,83.3,74.2,76.3,83.9,76.2,79.3,84,83.2,79.2,81.4,75.1,79.2,76.4,85.5,72.8,75.5,80.6,85.1,79.3,70.9,69.9,73.1,75.8,82.4,81.8,85.1,75.4,83.4,74.1,78.3,77.8,83.2,78,74.1,76.1,72.6,81.9,83.8,81.1,72.8,78.4,72.8,86.4,83.8,79.8,74.4,79.4,77,82.5,89.4,81.2,80.9,83.8,80.3,77.5,77.1,76.6,79,84.1,77.9,83.9,91.2,75.5,74.4,70.6,78.7,86.9,84.1,80.7,80.5,85.5,72.8,75.6,76.7,79.1,76.5,82.1,74.6,78,80.7,808,70,76.4,87.3,73.8,

--- thalamus ---

74.4,70.3,73.8,74.2,71.9,72.9,70.5,74.5,74.4,72.8,79.7,66.9,70.3,73.4,71.4,72.9,74.5,70,74,73.8,67.4,72.2,67.4,70.3,68.5,69.1,71.5,73.2,70.6,7.2,67.3,73,71.4,70.9,71,69,72.7,61.2,68.4,73.8,73.7,69.6,70,72.8,72.3,73.2,73.8,70.2,72.8,73.7,74.4,69.1,71.8,80.4,65.2,76.7,73.8,72.1,72.2,75.1,69.5,70.9,72,71.6,73.6,65.8,72.1,71.1,69.8,79.1,69.2,71.2,72.8,74.6,74.8,72.8,72.1,76.8,70.4,75.2,70.6,69.1,72.9,76.6,69.2,70.7,

--- semiovale ---

62.9,64.3,63.4,65.4,65.2,66,67.5,66.5,68.8,62,73.2,62.3,66.4,65.5,62.8,63.9,65.3,62.8,65.3,64.5,69.1,63.1,68.6,64.1,65.5,66,68,61.6,72,69.1,68.2,64.9,65.7,70.3,66.9,67.9,64.7,66.5,65.3,69.2,66.3,62.7,60.6,65.2,65.1,65.1,65.5,62.3,69.2,64.2,64.6,65.7,64.5,70,62,70.3,65.9,65.6,63.2,64.8,64.1,63.3,65.1,65.4,66.9,67.8,67.2,65.4,68.7,67,64.4,69.5,69.3,68,69.4,66.4,69.9,65.5,65.8,66.3,72.7,67.1,67.2,67.7,65,64.1,


--- genu ---

56.2,57.2,52.6,52.8,55.4,59.3,52.2,61.5,61,49.3,56.5,63.3,52.9,52.6,81.8,54,56.9,48.2,49.1,55.6,51.4,55.7,51.9,56.2,55.6,53.7,58.4,54.4,52.6,60.2,56,49.3,55.8,64.8,62.8,57.5,56.2,61.8,54,53.1,54.7,54.9,55.3,

--- splenium ---

59.3,59.8,58,56.8,58.5,56.6,56.6,59.9,64.1,56.9,61,55.5,49,53.7,67.1,58.2,59.3,54.2,53.8,56.4,53.2,58.7,50.7,54.8,55.5,54.4,63.6,57,55.2,62.4,61.2,48.1,55.3,53.3,63.3,58.3,54.6,63.6,55.5,54.8,53.3,52.1,59.2)
d<-data.frame(Cond=c(WT,WT,KO,KO),Count=c(1,2,3,4))
beeswarm(Count ~ Cond, data = d)

#turn into a factor with manual specification of levels
d$Cond <- factor(d$Cond,levels=c("WT","KO"))


#plot
beeswarm(Count ~ Cond, data = d)

-----


roi <- c(rep("T1_AIL" , 46) , rep("T1_WMH" , 23) , rep("T1_cortex" , 86) , rep("T1_thalamus" , 86) , rep("T1_semiovale" , 86) , rep("T1_genu" , 43) , rep("T1_splenium" , 43))

age <- c(31,31,47,49,51,51,51,51,53,53,53,56,58,58,59,60,60,60,60,60,60,60,60,60,60,60,60,60,68,71,71,73,74,75,75,75,77,77,82,82,82,82,82,82,82,84,25,39,43,43,49,51,53,58,60,61,63,68,69,71,73,75,76,77,78,79,81,82,84,22,25,26,31,34,39,40,43,43,47,49,51,53,53,53,54,56,56,56,58,59,60,61,62,63,68,69,70,71,73,73,74,74,75,76,77,78,79,81,82,82,84,89,22,25,26,31,34,39,40,43,43,47,49,51,53,53,53,54,56,56,56,58,59,60,61,62,63,68,69,70,71,73,73,74,74,75,76,77,78,79,81,82,82,84,89,22,25,26,31,34,39,40,43,43,47,49,51,53,53,53,54,56,56,56,58,59,60,61,62,63,68,69,70,71,73,73,74,74,75,76,77,78,79,81,82,82,84,89,22,25,26,31,34,39,40,43,43,47,49,51,53,53,53,54,56,56,56,58,59,60,61,62,63,68,69,70,71,73,73,74,74,75,76,77,78,79,81,82,82,84,89,22,25,26,31,34,39,40,43,43,47,49,51,53,53,53,54,56,56,56,58,59,60,61,62,63,68,69,70,71,73,73,74,74,75,76,77,78,79,81,82,82,84,89,22,25,26,31,34,39,40,43,43,47,49,51,53,53,53,54,56,56,56,58,59,60,61,62,63,68,69,70,71,73,73,74,74,75,76,77,78,79,81,82,82,84,89,22,25,26,31,34,39,40,43,43,47,49,51,53,53,53,54,56,56,56,58,59,60,61,62,63,68,69,70,71,73,73,74,74,75,76,77,78,79,81,82,82,84,89,22,25,26,31,34,39,40,43,43,47,49,51,53,53,53,54,56,56,56,58,59,60,61,62,63,68,69,70,71,73,73,74,74,75,76,77,78,79,81,82,82,84,89)

age2 <- c(0,0,0,0,0,0,0,0,0,0,0,0,0,0,0,0,0,0,0,0,0,0,0,0,0,0,0,0,0,1,1,1,1,1,1,1,1,1,1,1,1,1,1,1,1,1,0,0,0,0,0,0,0,0,0,0,0,0,0,1,1,1,1,1,1,1,1,1,1,0,0,0,0,0,0,0,0,0,0,0,0,0,0,0,0,0,0,0,0,0,0,0,0,0,0,0,1,1,1,1,1,1,1,1,1,1,1,1,1,1,1,1,0,0,0,0,0,0,0,0,0,0,0,0,0,0,0,0,0,0,0,0,0,0,0,0,0,0,0,1,1,1,1,1,1,1,1,1,1,1,1,1,1,1,1,0,0,0,0,0,0,0,0,0,0,0,0,0,0,0,0,0,0,0,0,0,0,0,0,0,0,0,1,1,1,1,1,1,1,1,1,1,1,1,1,1,1,1,0,0,0,0,0,0,0,0,0,0,0,0,0,0,0,0,0,0,0,0,0,0,0,0,0,0,0,1,1,1,1,1,1,1,1,1,1,1,1,1,1,1,1,0,0,0,0,0,0,0,0,0,0,0,0,0,0,0,0,0,0,0,0,0,0,0,0,0,0,0,1,1,1,1,1,1,1,1,1,1,1,1,1,1,1,1,0,0,0,0,0,0,0,0,0,0,0,0,0,0,0,0,0,0,0,0,0,0,0,0,0,0,0,1,1,1,1,1,1,1,1,1,1,1,1,1,1,1,1,0,0,0,0,0,0,0,0,0,0,0,0,0,0,0,0,0,0,0,0,0,0,0,0,0,0,0,1,1,1,1,1,1,1,1,1,1,1,1,1,1,1,1,0,0,0,0,0,0,0,0,0,0,0,0,0,0,0,0,0,0,0,0,0,0,0,0,0,0,0,1,1,1,1,1,1,1,1,1,1,1,1,1,1,1,1)


relax <- c(1441,1622,1763,1560,935,1031,1518,1428,1314,1539,1463,1272,1361,1083,1450,1285,1126,905,934,1188,1062,1061,1165,854,1089,1042,1570,1160,1443,1311,1375,1350,1433,1369,1314,1484,1266,1137,1498,1553,1376,1388,1125,1280,1298,1207,1045,1151,1738,1676,1069,1630,919,951,1432,905,991,1045,986,1018,1236,1054,986,1288,1138,1182,1169,1052,1093,1063,979,1127,997,1171,1007,1010,1221,1026,1074,1381,1181,1112,1065,1195,963,1001,1062,1180,1050,1007,782,1015,1009,1151,1070,1320,1018,1304,1082,1025,1111,1099,1082,1029,1017,938,1294,1200,1091,1039,1109,1158,1185,1089,1083,965,1016,1100,1116,1222,1065,1020,1417,1052,1193,1070,1109,993,1079,1102,1121,1733,1028,867,1103,1195,1148,1056,1257,1010,1354,1035,1080,1102,1086,1096,1130,1125,1084,1219,1118,994,1142,1137,1004,750,744,759,726,749,749,796,822,750,764,859,641,780,830,721,718,795,707,763,784,779,839,733,718,757,720,923,772,784,728,710,790,730,794,733,909,883,741,772,772,761,714,762,742,757,760,789,748,722,723,812,742,705,834,629,705,804,741,746,761,721,763,768,766,856,727,710,779,703,930,690,785,775,797,774,752,738,859,865,951,793,789,740,826,727,790,615,636,620,617,604,624,626,634,669,638,690,635,713,600,608,622,695,611,635,623,710,669,713,604,622,680,688,601,871,759,745,637,719,692,679,725,739,781,712,785,728,737,684,627,602,644,609,624,699,626,605,660,651,654,527,743,650,652,629,619,622,650,639,669,707,741,676,615,697,676,650,801,759,714,639,702,773,634,637,680,703,715,700,708,728,647,541,531,492,494,568,596,430,542,569,513,533,506,538,529,584,534,563,438,438,482,591,578,572,506,502,499,615,499,502,660,585,443,548,566,564,619,577,571,520,564,513,475,633,500,531,545,551,545,547,484,540,652,527,641,526,631,518,546,580,581,548,479,559,599,555,526,506,550,593,656,560,459,448,544,478,514,459,554,598,658,554,501,559,574,591,514)

data <- data.frame(relax,roi,age,age2)

data$roi <- as.character(data$roi)

data$roi <- factor(data$roi, levels=c("T1_AIL","T1_WMH","T1_cortex","T1_thalamus","T1_semiovale","T1_genu","T1_splenium"))


qT1 <- data

boxplot(relax ~ roi, data = qT1,
outline = FALSE,     ## avoid double-plotting outliers, if any
main = 'quantitative T1')
beeswarm(relax ~ roi, data = qT1,
pch = 16,  pwcol = 1+ as.numeric(age2), add = TRUE, corral = "wrap")
legend("topright", legend = c("69-", "+70"),
title = "Age", pch = 16, col = 1:2)


# Step 1: Call the pdf command to start the plot
pdf(file = "/home/sunein/Documents/R_pdf/qT1.pdf",
width = 11, # The width of the plot in inches
height = 8) # The height of the plot in inches

# Step 2: Create the plot with R code
plot(x = 1:10,
y = 1:10)
abline(v = 0) # Additional low-level plotting commands
text(x = 0, y = 1, labels = "Random text")

# Step 3: Run dev.off() to create the file!
dev.off()


---RAW---


age <- c(31,31,47,49,51,51,51,51,53,53,53,56,58,58,59,60,60,60,60,60,60,60,60,60,60,60,60,60,68,71,71,73,74,75,75,75,77,77,82,82,82,82,82,82,82,84,

25,39,43,43,49,51,53,58,60,61,63,68,69,71,73,75,76,77,78,79,81,82,84,

22,25,26,31,34,39,40,43,43,47,49,51,53,53,53,54,56,56,56,58,59,60,61,62,63,68,69,70,71,73,73,74,74,75,76,77,78,79,81,82,82,84,89,22,25,26,31,34,39,40,43,43,47,49,51,53,53,53,54,56,56,56,58,59,60,61,62,63,68,69,70,71,73,73,74,74,75,76,77,78,79,81,82,82,84,89,

22,25,26,31,34,39,40,43,43,47,49,51,53,53,53,54,56,56,56,58,59,60,61,62,63,68,69,70,71,73,73,74,74,75,76,77,78,79,81,82,82,84,89,22,25,26,31,34,39,40,43,43,47,49,51,53,53,53,54,56,56,56,58,59,60,61,62,63,68,69,70,71,73,73,74,74,75,76,77,78,79,81,82,82,84,89,

22,25,26,31,34,39,40,43,43,47,49,51,53,53,53,54,56,56,56,58,59,60,61,62,63,68,69,70,71,73,73,74,74,75,76,77,78,79,81,82,82,84,89,22,25,26,31,34,39,40,43,43,47,49,51,53,53,53,54,56,56,56,58,59,60,61,62,63,68,69,70,71,73,73,74,74,75,76,77,78,79,81,82,82,84,89,

22,25,26,31,34,39,40,43,43,47,49,51,53,53,53,54,56,56,56,58,59,60,61,62,63,68,69,70,71,73,73,74,74,75,76,77,78,79,81,82,82,84,89,22,25,26,31,34,39,40,43,43,47,49,51,53,53,53,54,56,56,56,58,59,60,61,62,63,68,69,70,71,73,73,74,74,75,76,77,78,79,81,82,82,84,89)


relax <- c(1441,1622,1763,1560,935,1031,1518,1428,1314,1539,1463,1272,1361,1083,1450,1285,1126,905,934,1188,1062,1061,1165,854,1089,1042,1570,1160,1443,1311,1375,1350,1433,1369,1314,1484,1266,1137,1498,1553,1376,1388,1125,1280,1298,1207,

1045,1151,1738,1676,1069,1630,919,951,1432,905,991,1045,986,1018,1236,1054,986,1288,1138,1182,1169,1052,1093,

1063,979,1127,997,1171,1007,1010,1221,1026,1074,1381,1181,1112,1065,1195,963,1001,1062,1180,1050,1007,782,1015,1009,1151,1070,1320,1018,1304,1082,1025,1111,1099,1082,1029,1017,938,1294,1200,1091,1039,1109,1158,

1185,1089,1083,965,1016,1100,1116,1222,1065,1020,1417,1052,1193,1070,1109,993,1079,1102,1121,1733,1028,867,1103,1195,1148,1056,1257,1010,1354,1035,1080,1102,1086,1096,1130,1125,1084,1219,1118,994,1142,1137,1004,

750,744,759,726,749,749,796,822,750,764,859,641,780,830,721,718,795,707,763,784,779,839,733,718,757,720,923,772,784,728,710,790,730,794,733,909,883,741,772,772,761,714,762,

742,757,760,789,748,722,723,812,742,705,834,629,705,804,741,746,761,721,763,768,766,856,727,710,779,703,930,690,785,775,797,774,752,738,859,865,951,793,789,740,826,727,790,

615,636,620,617,604,624,626,634,669,638,690,635,713,600,608,622,695,611,635,623,710,669,713,604,622,680,688,601,871,759,745,637,719,692,679,725,739,781,712,785,728,737,684,

627,602,644,609,624,699,626,605,660,651,654,527,743,650,652,629,619,622,650,639,669,707,741,676,615,697,676,650,801,759,714,639,702,773,634,637,680,703,715,700,708,728,647,

541,531,492,494,568,596,430,542,569,513,533,506,538,529,584,534,563,438,438,482,591,578,572,506,502,499,615,499,502,660,585,443,548,566,564,619,577,571,520,564,513,475,633,

500,531,545,551,545,547,484,540,652,527,641,526,631,518,546,580,581,548,479,559,599,555,526,506,550,593,656,560,459,448,544,478,514,459,554,598,658,554,501,559,574,591,514)
roi <- c(rep("T2_AIL" , 46) , rep("T2_WMH" , 23) , rep("T2_cortex" , 86) , rep("T2_thalamus" , 86) , rep("T2_semiovale" , 86) , rep("T2_genu" , 43) , rep("T2_splenium" , 43))

age <- c(31,31,47,49,51,51,51,51,53,53,53,56,58,58,59,60,60,60,60,60,60,60,60,60,60,60,60,60,68,71,71,73,74,75,75,75,77,77,82,82,82,82,82,82,82,84,25,39,43,43,49,51,53,58,60,61,63,68,69,71,73,75,76,77,78,79,81,82,84,22,25,26,31,34,39,40,43,43,47,49,51,53,53,53,54,56,56,56,58,59,60,61,62,63,68,69,70,71,73,73,74,74,75,76,77,78,79,81,82,82,84,89,22,25,26,31,34,39,40,43,43,47,49,51,53,53,53,54,56,56,56,58,59,60,61,62,63,68,69,70,71,73,73,74,74,75,76,77,78,79,81,82,82,84,89,22,25,26,31,34,39,40,43,43,47,49,51,53,53,53,54,56,56,56,58,59,60,61,62,63,68,69,70,71,73,73,74,74,75,76,77,78,79,81,82,82,84,89,22,25,26,31,34,39,40,43,43,47,49,51,53,53,53,54,56,56,56,58,59,60,61,62,63,68,69,70,71,73,73,74,74,75,76,77,78,79,81,82,82,84,89,22,25,26,31,34,39,40,43,43,47,49,51,53,53,53,54,56,56,56,58,59,60,61,62,63,68,69,70,71,73,73,74,74,75,76,77,78,79,81,82,82,84,89,22,25,26,31,34,39,40,43,43,47,49,51,53,53,53,54,56,56,56,58,59,60,61,62,63,68,69,70,71,73,73,74,74,75,76,77,78,79,81,82,82,84,89,22,25,26,31,34,39,40,43,43,47,49,51,53,53,53,54,56,56,56,58,59,60,61,62,63,68,69,70,71,73,73,74,74,75,76,77,78,79,81,82,82,84,89,22,25,26,31,34,39,40,43,43,47,49,51,53,53,53,54,56,56,56,58,59,60,61,62,63,68,69,70,71,73,73,74,74,75,76,77,78,79,81,82,82,84,89)

age2 <- c(0,0,0,0,0,0,0,0,0,0,0,0,0,0,0,0,0,0,0,0,0,0,0,0,0,0,0,0,0,1,1,1,1,1,1,1,1,1,1,1,1,1,1,1,1,1,0,0,0,0,0,0,0,0,0,0,0,0,0,1,1,1,1,1,1,1,1,1,1,0,0,0,0,0,0,0,0,0,0,0,0,0,0,0,0,0,0,0,0,0,0,0,0,0,0,0,1,1,1,1,1,1,1,1,1,1,1,1,1,1,1,1,0,0,0,0,0,0,0,0,0,0,0,0,0,0,0,0,0,0,0,0,0,0,0,0,0,0,0,1,1,1,1,1,1,1,1,1,1,1,1,1,1,1,1,0,0,0,0,0,0,0,0,0,0,0,0,0,0,0,0,0,0,0,0,0,0,0,0,0,0,0,1,1,1,1,1,1,1,1,1,1,1,1,1,1,1,1,0,0,0,0,0,0,0,0,0,0,0,0,0,0,0,0,0,0,0,0,0,0,0,0,0,0,0,1,1,1,1,1,1,1,1,1,1,1,1,1,1,1,1,0,0,0,0,0,0,0,0,0,0,0,0,0,0,0,0,0,0,0,0,0,0,0,0,0,0,0,1,1,1,1,1,1,1,1,1,1,1,1,1,1,1,1,0,0,0,0,0,0,0,0,0,0,0,0,0,0,0,0,0,0,0,0,0,0,0,0,0,0,0,1,1,1,1,1,1,1,1,1,1,1,1,1,1,1,1,0,0,0,0,0,0,0,0,0,0,0,0,0,0,0,0,0,0,0,0,0,0,0,0,0,0,0,1,1,1,1,1,1,1,1,1,1,1,1,1,1,1,1,0,0,0,0,0,0,0,0,0,0,0,0,0,0,0,0,0,0,0,0,0,0,0,0,0,0,0,1,1,1,1,1,1,1,1,1,1,1,1,1,1,1,1)

relax <- c(187,186,169,143,123,115,168,164,179,187,135,146,144,178,277,162,147,119,128,196,176,172,158,132,177,182,140,173,176,145,172,278,187,196,241,228,148,156,165,149,152,178,123,183,196,210,101,143,133,238,117,247,150,114,264,352,156,135,133,176,199,154,149,200,166,227,177,158,153,103,109,118,122,122,126,110,93,95,111,106,146,115,110,108,116,115,116,113,108,128,119,210,120,112,113,100,125,126,127,99,117,110,103,132,140,115,116,111,130,122,136,144,107,109,108,104,111,123,116,90,93,105,110,103,130,112,112,104,109,115,112,130,110,103,213,117,97,113,105,103,123,115,108,122,106,119,98,130,110,123,120,104,127,101,124,82,87,86,84,87,81,90,77,78,84,87,83,93,89,96,78,88,87,90,84,103,97,81,86,91,88,88,90,95,88,97,88,90,88,93,107,99,134,88,85,90,86,96,96,87,87,87,89,79,81,79,86,85,80,84,79,93,80,89,87,86,87,84,100,102,100,91,92,80,80,83,94,91,98,81,88,90,87,103,101,107,100,92,97,91,97,98,103,98,95,95,95,90,84,91,111,82,89,103,95,109,96,109,98,94,94,101,101,92,106,91,108,88,102,120,104,110,102,100,101,106,110,114,116,123,135,113,111,109,96,92,97,90,100,84,99,85,89,101,82,80,115,92,103,101,100,99,107,90,104,113,108,109,90,102,89,103,126,113,112,101,108,105,98,101,114,91,108,108,117,116,103,73,80,88,80,80,83,77,71,76,80,71,63,74,90,93,96,83,91,78,78,110,79,129,89,79,88,81,84,94,114,95,89,86,77,71,101,92,84,92,112,84,96,92,82,84,92,83,86,83,82,83,92,78,81,81,115,84,125,83,89,87,78,88,103,95,146,89,97,86,77,88,83,77,99,98,86,81,76,103,99,77,87,116,104,118,81)

data <- data.frame(relax,roi,age,age2)

data$roi <- as.character(data$roi)

data$roi <- factor(data$roi, levels=c("T2_AIL","T2_WMH","T2_cortex","T2_thalamus","T2_semiovale","T2_genu","T2_splenium"))


qT2 <- data

pdf(file = "/home/sunein/Documents/R_pdf/qT2.pdf",
width = 10,
height = 8)

boxplot(relax ~ roi, data = qT2,
outline = FALSE,
main = 'quantitative T2')
beeswarm(relax ~ roi, data = qT2,
pch = 16,  pwcol = 1+ as.numeric(age2), add = TRUE, corral = "wrap")
legend("topright", legend = c("69-", "+70"),
title = "Age", pch = 16, col = 1:2)


pdf(file = "/home/sunein/Documents/R_pdf/qT2.pdf",
width = 11,
height = 8)


# Step 3: Run dev.off() to create the file!
dev.off()

--- AIL ---

AIL_T2,187,186,169,143,123,115,168,164,179,187,135,146,144,178,277,162,147,119,128,196,176,172,158,132,177,182,140,173,176,145,172,278,187,196,241,228,148,156,165,149,152,178,123,183,196,210

--- WMH ---

WMH_T2,101,143,133,238,117,247,150,114,264,352,156,135,133,176,199,154,149,200,166,227,177,158,153,,,,,,,,,,,,,,,,,,,,,,,

--- cortex ---

c(103,109,118,122,122,126,110,93,95,111,106,146,115,110,108,116,115,116,113,108,128,119,210,120,112,113,100,125,126,127,99,117,110,103,132,140,115,116,111,130,122,136,144,107,109,108,104,111,123,116,90,93,105,110,103,130,112,112,104,109,115,112,130,110,103,213,117,97,113,105,103,123,115,108,122,106,119,98,130,110,123,120,104,127,101,124,

--- thalamus ---

c(82,87,86,84,87,81,90,77,78,84,87,83,93,89,96,78,88,87,90,84,103,97,81,86,91,88,88,90,95,88,97,88,90,88,93,107,99,134,88,85,90,86,96,96,87,87,87,89,79,81,79,86,85,80,84,79,93,80,89,87,86,87,84,100,102,100,91,92,80,80,83,94,91,98,81,88,90,87,103,101,107,100,92,97,91,97,

--- semiovale ---

c(98,103,98,95,95,95,90,84,91,111,82,89,103,95,109,96,109,98,94,94,101,101,92,106,91,108,88,102,120,104,110,102,100,101,106,110,114,116,123,135,113,111,109,96,92,97,90,100,84,99,85,89,101,82,80,115,92,103,101,100,99,107,90,104,113,108,109,90,102,89,103,126,113,112,101,108,105,98,101,114,91,108,108,117,116,103,

--- genu ---

c(73,80,88,80,80,83,77,71,76,80,71,63,74,90,93,96,83,91,78,78,110,79,129,89,79,88,81,84,94,114,95,89,86,77,71,101,92,84,92,112,84,96,92,

--- splenium ---

c(82,84,92,83,86,83,82,83,92,78,81,81,115,84,125,83,89,87,78,88,103,95,146,89,97,86,77,88,83,77,99,98,86,81,76,103,99,77,87,116,104,118,81)
roi <- c(rep("T1_AIL" , 46) , rep("T1_WMH" , 23) , rep("T2_AIL" , 46) , rep("T2_WMH" , 23) )

age <- c(31,31,47,49,51,51,51,51,53,53,53,56,58,58,59,60,60,60,60,60,60,60,60,60,60,60,60,60,68,71,71,73,74,75,75,75,77,77,82,82,82,82,82,82,82,84,25,39,43,43,49,51,53,58,60,61,63,68,69,71,73,75,76,77,78,79,81,82,84,31,31,47,49,51,51,51,51,53,53,53,56,58,58,59,60,60,60,60,60,60,60,60,60,60,60,60,60,68,71,71,73,74,75,75,75,77,77,82,82,82,82,82,82,82,84,25,39,43,43,49,51,53,58,60,61,63,68,69,71,73,75,76,77,78,79,81,82,84)

relax <- c(1441,1622,1763,1560,935,1031,1518,1428,1314,1539,1463,1272,1361,1083,1450,1285,1126,905,934,1188,1062,1061,1165,854,1089,1042,1570,1160,1443,1311,1375,1350,1433,1369,1314,1484,1266,1137,1498,1553,1376,1388,1125,1280,1298,1207,1045,1151,1738,1676,1069,1630,919,951,1432,905,991,1045,986,1018,1236,1054,986,1288,1138,1182,1169,1052,1093,187,186,169,143,123,115,168,164,179,187,135,146,144,178,277,162,147,119,128,196,176,172,158,132,177,182,140,173,176,145,172,278,187,196,241,228,148,156,165,149,152,178,123,183,196,210,101,143,133,238,117,247,150,114,264,352,156,135,133,176,199,154,149,200,166,227,177,158,153)

data <- data.frame(relax,roi,age)

qAIL_WMH <- data

boxplot(relax ~ roi, data = qAIL_WMH,
outline = FALSE,     ## avoid double-plotting outliers, if any
main = 'quantitative AIL vs WMH')
beeswarm(relax ~ roi, data = qAIL_WMH,
col = 4, pch = 16, add = TRUE, corral = "wrap")


---RAW---

relax <- c(1441,1622,1763,1560,935,1031,1518,1428,1314,1539,1463,1272,1361,1083,1450,1285,1126,905,934,1188,1062,1061,1165,854,1089,1042,1570,1160,1443,1311,1375,1350,1433,1369,1314,1484,1266,1137,1498,1553,1376,1388,1125,1280,1298,1207,

1045,1151,1738,1676,1069,1630,919,951,1432,905,991,1045,986,1018,1236,1054,986,1288,1138,1182,1169,1052,1093,

187,186,169,143,123,115,168,164,179,187,135,146,144,178,277,162,147,119,128,196,176,172,158,132,177,182,140,173,176,145,172,278,187,196,241,228,148,156,165,149,152,178,123,183,196,210,

101,143,133,238,117,247,150,114,264,352,156,135,133,176,199,154,149,200,166,227,177,158,153,

97.4,94.4,101.6,100.8,70.4,77,95.6,87.4,90.5,88.1,94.9,88.7,89.7,76.1,83.6,86.2,82.8,75.8,68.8,82.2,80.5,79,86.8,71.7,80,76.4,91.7,82.6,86.7,88.7,86.7,96.6,93.8,81.6,83,91.9,72.2,80.4,87.3,101,88,91.6,83.1,87.8,84.9,88.4,

78.6,94.1,85.6,89.7,81.3,94.6,69.1,75.2,86.2,64.9,75.7,80.2,81.2,80.2,82.1,75.4,80.2,82.8,82.6,78.9,79.5,79.3,82.9


---

AIL_T2,187,186,169,143,123,115,168,164,179,187,135,146,144,178,277,162,147,119,128,196,176,172,158,132,177,182,140,173,176,145,172,278,187,196,241,228,148,156,165,149,152,178,123,183,196,210

AIL_PD,97.4,94.4,101.6,100.8,70.4,77,95.6,87.4,90.5,88.1,94.9,88.7,89.7,76.1,83.6,86.2,82.8,75.8,68.8,82.2,80.5,79,86.8,71.7,80,76.4,91.7,82.6,86.7,88.7,86.7,96.6,93.8,81.6,83,91.9,72.2,80.4,87.3,101,88,91.6,83.1,87.8,84.9,88.4

WMH_T2,101,143,133,238,117,247,150,114,264,352,156,135,133,176,199,154,149,200,166,227,177,158,153,,,,,,,,,,,,,,,,,,,,,,,

WMH_PD,78.6,94.1,85.6,89.7,81.3,94.6,69.1,75.2,86.2,64.9,75.7,80.2,81.2,80.2,82.1,75.4,80.2,82.8,82.6,78.9,79.5,79.3,82.9,,,,,,,,,,,,,,,,,,,,,,,
beeswarm(time_survival ~ event_survival, data = breast2, pch = 16,
pwcol = as.numeric(ER), xlab = '',
ylab = 'Follow-up time (months)',
labels = c('Censored', 'Metastasis'))
boxplot(time_survival ~ event_survival, data = breast2, add = T,
names = c("",""), col="#0000ff22")
legend('topright', legend = levels(breast$ER), title = 'ER',
pch = 16, col = 1:2)
x <-c(1,2,3,4,1,2,3,4)
y <-c(4,3,2,1,1,3,2,1)

CohenKappa(x, y = NULL, weights = c("Unweighted", "Equal-Spacing", "Fleiss-Cohen"),
conf.level = NA, ...)

CohenKappa(x, y, weights = "Fleiss-Cohen",
conf.level = NA)

fk_data <- data.frame(x,y)

my_table_0 <- table(fk_data$x, fk_data$y)

CohenKappa(my_table_0, y = NULL, weights = "Fleiss-Cohen", conf.level = NA)
kappaplot <- data.frame(
Sequence = c("FLAIR","FLAIR","T1","T1","T2","T2","PD","PSIR","Diffusion"),
Kappa= c( 0.896,0.934,0.767,0.84,0.711,0.475,0.905,0.932,0.836),
LowerLimit= c(0.835176,0.887737,0.672087,0.744159,0.572183,0.293468,0.838873,0.890125,0.62416),
UpperLimit= c(0.956,0.9805,0.8622,0.9363,0.8506,0.6572,0.9716,0.9739,1),
Reader = c("synthetic","conventional","synthetic","conventional","synthetic","conventional","synthetic","synthetic","conventional"),
stringsAsFactors = FALSE
)

---


pkappa = ggplot(data=kappaplot,
aes(x = Reader,y = Kappa, ymin = LowerLimit, ymax = UpperLimit ))+
geom_pointrange(aes(col=Reader))+
geom_hline(aes(fill=Reader),yintercept =1, linetype=2)+
xlab('Sequence')+ ylab("Kappa (95% Confidence Interval)")+
geom_errorbar(aes(ymin=LowerLimit, ymax=UpperLimit,col=Reader),width=0.5,cex=1)+
facet_wrap(~Sequence,strip.position="left",nrow=9,scales = "free_y") +
theme(plot.title=element_text(size=16,face="bold"),
axis.text.y=element_blank(),
axis.ticks.y=element_blank(),
axis.text.x=element_text(face="bold"),
axis.title=element_text(size=12,face="bold"),
strip.text.y = element_text(hjust=0,vjust = 1,angle=180,face="bold"))+
coord_flip()
pkappa

----


pdf(file = "/home/sunein/Documents/R_pdf/pKappa.pdf",
width = 10,
height = 10)

dev.off()
kendallplot <- data.frame(
ROI_relaxometry = c("Cortex_T1","Cortex_T2","Cortex_PD","Thalamus_T1","Thalamus_T2","Thalamus_PD","CSF_T1","CSF_T2","CSF_PD","SemiOvale_T1","SemiOvale_T2","SemiOvale_PD","Splenium_T1","Splenium_T2","Splenium_PD","Genu_T1","Genu_T2","Genu_PD"),
Kendall= c(0.06704892,0.2115143,-0.1449046,0.1315619,0.3421146,-0.1559476,-0.1510241,0.3243058,-0.4082255,0.4224995,0.4107673,0.1865746,0.03910624,0.1382534,-0.1599554,0.1296093,0.3280797,0.04476777),
LowerLimit= c(-0.075,0.064,-0.29,0.009,0.232,-0.291,-0.31,0.185,-0.526,0.324,0.306,0.047,-0.173,-0.091,-0.359,-0.073,0.168,-0.14),
UpperLimit= c(0.209,0.359,0,0.254,0.452,-0.021,0.008,0.463,-0.29,0.521,0.515,0.327,0.251,0.367,0.039,0.332,0.488, 0.23),
Topography = c("Cortex","Cortex","Cortex","Thalamus","Thalamus","Thalamus","CSF","CSF","CSF","SemiOvale","SemiOvale","SemiOvale","Splenium","Splenium","Splenium","Genu","Genu","Genu"),
stringsAsFactors = FALSE
)

----

pkendall = ggplot(data=kendallplot,
aes(x = Topography,y = Kendall, ymin = LowerLimit, ymax = UpperLimit ))+
geom_pointrange(aes(col=Topography))+
geom_hline(aes(fill=Topography),yintercept =1, linetype=2)+
xlab('Roi_Relaxometry')+ ylab("Kendall's tau (95% Confidence Interval)")+
geom_errorbar(aes(ymin=LowerLimit, ymax=UpperLimit,col=Topography),width=0.5,cex=1)+
facet_wrap(~ROI_relaxometry,strip.position="left",nrow=9,scales = "free_y") +
theme(plot.title=element_text(size=16,face="bold"),
axis.text.y=element_blank(),
axis.ticks.y=element_blank(),
axis.text.x=element_text(face="bold"),
axis.title=element_text(size=12,face="bold"),
strip.text.y = element_text(hjust=0,vjust = 1,angle=180,face="bold"))+
coord_flip()
pkendal

----
- inter-method


-- OA_FLAIR

x <-c(1,1,1,1,1,1,1,1,1,1,1,1,1,1,1,1,0,1,1,1,1,1,0,1,1,1,1,1,1,1,1,1,1,1,1,1,1,1,1,1,1,1,0,1,1,1,1,0,1,1,1,1,1,1,1,1,1,1,1,1,1,0,0,0,0,1,1,1,1,0,0,1,1,1,1,1,1,1,1,1,1,0,1,1,1,1,1,1,1,0,1,1,1,1,1,1,1,0,1,1,1,1,1,1,1,1,1,1,1,1,1,1,1,1,1,0,1,0,1,1,1,1,1,1,1,0,1,1,1,1,1,1,1,1,1,1,1,1,1,1,1,1,1,0,1,1,1,1,1,0,1,1,1,1,1,1,1,1,1,1,1,1,1,1,1,1,1,1,1,0,1,1,1,1,0,1,1,1,1,1,1,1,1,1,1,1,1,1,0,0,0,0,1,1,1,1,0,1,1,1,1,1,1,1,1,1,1,1,0,1,1,1,1,1,1,1,0,1,1,1,1,1,1,1,0,1,1,1,1,1,1,1,1,1,1,1,1,1,1,1,1,1,0,1,0,1,1,1,1,1,1,1,0,1)

y <-c(1,1,1,1,1,1,1,1,1,1,1,1,1,1,1,0,1,0,0,1,1,1,0,1,1,1,1,1,1,0,1,1,0,1,1,1,1,1,1,1,1,1,0,1,1,1,1,1,1,1,1,1,1,1,1,1,0,1,1,1,1,0,0,0,0,1,1,1,1,0,0,1,1,1,1,1,1,1,1,0,1,1,1,1,1,1,1,1,1,1,1,1,1,1,1,1,1,1,1,1,1,1,1,1,1,1,1,1,1,1,1,1,1,1,1,0,0,0,1,1,1,1,1,1,1,1,1,1,1,1,1,1,1,1,1,1,1,1,1,1,1,1,0,1,0,0,1,1,1,0,1,1,1,1,1,1,0,1,1,0,1,1,1,1,1,1,1,1,1,1,1,1,1,1,1,1,1,1,1,1,1,1,1,1,1,1,1,1,0,0,0,0,1,1,1,1,0,0,1,1,1,1,1,1,1,1,0,1,1,1,1,1,1,1,1,1,1,1,1,1,1,1,1,1,1,1,1,1,1,1,1,1,1,1,1,1,1,1,1,1,1,1,0,0,0,1,1,1,1,1,1,1,1,1)

dataxy <- data.frame(x,y)

contingxy <- table(dataxy$x, dataxy$y)

mcnemar.test(contingxy, correct = TRUE)


	McNemar's Chi-squared test with continuity correction

data:  contingxy
McNemar's chi-squared = 0.13793, df = 1, p-value = 0.7103

mcnemar.exact(contingxy)

	Exact McNemar test (with central confidence intervals)

data:  contingxy
b = 13, c = 16, p-value = 0.7111
alternative hypothesis: true odds ratio is not equal to 1
95 percent confidence interval:
0.3595367 1.8016014
sample estimates:
odds ratio
0.8125

--- OA_T1

x <-c(0,0,0,0,0,1,0,0,0,0,1,0,0,0,1,0,0,0,0,1,1,1,1,0,1,1,0,1,1,1,0,1,1,1,0,0,1,1,1,0,1,1,0,0,0,1,1,1,1,1,0,0,1,1,1,0,1,1,1,1,1,0,0,0,0,0,0,0,0,1,1,1,1,1,0,0,0,1,1,1,0,0,0,0,0,1,0,1,1,0,0,1,1,1,0,0,0,0,0,0,0,1,1,1,1,1,0,0,0,0,0,0,0,1,0,0,0,0,0,0,1,1,1,0,1,0,0,0,0,0,0,0,1,0,1,0,1,1,0,0,0,1,0,0,0,0,1,1,1,1,0,1,1,0,1,1,1,0,1,1,1,0,1,0,1,1,1,0,1,0,0,0,1,1,0,1,1,1,0,1,1,1,0,1,1,1,0,0,0,0,0,0,0,0,0,1,1,1,1,1,1,0,0,0,1,1,1,0,0,0,0,0,1,1,1,1,0,0,1,1,1,0,0,0,0,0,0,0,1,1,1,1,1,0,1,0,0,0,0,0,1,1,0,0,0,0,0,1,1,1,0,1,0,0)

y <-c(0,0,0,0,0,0,0,0,0,0,1,0,0,0,1,0,0,0,0,1,1,1,0,0,1,0,0,0,1,0,0,0,1,1,0,0,0,1,0,0,0,1,0,0,0,0,1,0,0,0,0,0,0,1,0,0,1,0,0,0,0,0,0,0,0,0,0,0,1,1,0,1,1,1,0,0,0,0,1,0,0,0,0,0,0,0,0,0,0,0,0,1,1,1,0,0,0,0,0,0,0,0,0,0,1,0,0,0,0,0,0,0,0,1,0,0,0,0,0,0,0,0,0,0,1,0,0,0,0,0,0,0,0,0,0,0,0,1,0,0,0,1,0,0,0,0,1,1,1,0,0,1,0,0,0,1,0,0,0,1,1,0,0,0,1,0,0,0,1,0,0,0,0,1,0,0,0,0,0,0,1,0,0,1,0,0,0,0,0,0,0,0,0,0,0,1,1,0,1,1,1,0,0,0,0,1,0,0,0,0,0,0,0,0,0,0,0,0,1,1,1,0,0,0,0,0,0,0,0,0,0,1,0,0,0,0,0,0,0,0,1,0,0,0,0,0,0,0,0,0,0,1,0,0)


dataxy <- data.frame(x,y)

contingxy <- table(dataxy$x, dataxy$y)

mcnemar.test(contingxy, correct = TRUE)

	McNemar's Chi-squared test with continuity correction

data:  contingxy
McNemar's chi-squared = 62.132, df = 1, p-value = 3.211e-15


> summary (x)
Min. 1st Qu.  Median    Mean 3rd Qu.    Max.
0.0000  0.0000  0.0000  0.4646  1.0000  1.0000
> summary (y)
Min. 1st Qu.  Median    Mean 3rd Qu.    Max.
0.0000  0.0000  0.0000  0.2047  0.0000  1.0000

mcnemar.exact(contingxy)

	Exact McNemar test (with central confidence intervals)

data:  contingxy
b = 1, c = 67, p-value < 2.2e-16
alternative hypothesis: true odds ratio is not equal to 1
95 percent confidence interval:
0.00037239 0.08605225
sample estimates:
odds ratio
0.01492537


-- OA_T2

x <-c(1,1,1,1,1,1,1,1,1,1,1,1,1,1,1,1,0,1,1,1,1,1,0,0,1,1,1,1,1,1,1,1,1,1,1,1,1,1,1,1,1,1,0,1,1,1,1,1,1,1,1,1,1,1,1,1,1,1,1,1,1,0,0,0,0,1,1,1,1,1,1,1,1,1,1,1,1,1,1,1,0,0,1,1,1,1,1,1,1,0,1,1,1,1,1,1,1,0,1,1,1,1,1,1,1,1,1,1,1,1,0,1,1,1,1,0,1,0,1,1,1,1,1,1,1,0,1,1,1,1,1,1,1,1,1,1,1,1,1,1,1,1,1,0,1,1,1,1,1,0,0,1,1,1,1,1,1,1,1,1,1,1,1,1,1,1,1,1,1,1,0,1,0,0,0,1,1,1,1,1,1,1,1,1,1,1,1,1,0,0,0,0,1,1,1,1,1,1,1,1,1,1,1,1,1,1,1,0,0,1,1,1,1,1,1,1,0,1,1,1,1,1,1,1,0,1,1,1,1,1,1,1,1,1,1,1,1,0,1,1,1,1,0,1,0,1,1,1,1,1,1,1,0,1)

y <-c(1,1,1,1,1,1,1,1,1,1,1,1,1,1,1,1,0,1,1,1,1,1,0,0,1,1,1,1,1,1,1,1,1,1,1,1,1,1,1,1,1,1,0,1,1,0,1,0,0,1,1,0,1,1,1,1,1,1,1,1,1,0,0,0,0,1,1,1,1,1,1,1,1,1,1,1,1,1,1,1,1,1,0,1,1,1,1,1,1,0,1,1,1,1,1,1,1,1,1,1,1,1,1,0,1,1,1,1,1,1,0,1,1,1,1,1,0,0,1,1,1,1,1,1,1,1,1,1,1,1,1,1,1,1,1,1,1,1,1,1,1,1,1,0,1,1,1,1,1,0,0,1,1,1,1,1,1,1,1,1,1,1,1,1,1,1,1,1,1,0,1,1,0,1,1,0,1,1,0,1,1,1,1,1,1,1,1,1,0,0,0,0,1,1,1,1,1,1,1,1,1,1,1,1,1,1,1,1,1,0,1,1,1,1,1,1,0,1,1,1,1,1,1,1,1,1,1,1,1,1,0,1,1,1,1,1,1,0,1,1,1,1,1,0,0,1,1,1,1,1,1,1,1,1)

dataxy <- data.frame(x,y)

contingxy <- table(dataxy$x, dataxy$y)

mcnemar.test(contingxy, correct = TRUE)

mcnemar.test(contingxy, correct = TRUE)

	McNemar's Chi-squared test

data:  contingxy
McNemar's chi-squared = 0, df = 1, p-value = 1


mcnemar.exact(contingxy)

	Exact McNemar test (with central confidence intervals)

data:  contingxy
b = 13, c = 13, p-value = 1
alternative hypothesis: true odds ratio is not equal to 1
95 percent confidence interval:
0.4270876 2.3414399
sample estimates:
odds ratio
1

> contingxy

0   1
0  22  13
1. 13 206


--- test ---

y <-c(0,0,0,0,0,1,0,0,0,0,1,0,0,0,1,0,0,0,0,1,1,1,1,0,1,1,0,1,1,1,0,1,1,1,0,0,1,1,1,0,1,1,0,0,0,1,1,1,1,1,0,0,1,1,1,0,1,1,1,1,1,0,0,0,0,0,0,0,0,1,1,1,1,1,0,0,0,1,1,1,0,0,0,0,0,1,0,1,1,0,0,1,1,1,0,0,0,0,0,0,0,1,1,1,1,1,0,0,0,0,0,0,0,1,0,0,0,0,0,0,1,1,1,0,1,0,0,0,0,0,0,0,1,0,1,0,1,1,0,0,0,1,0,0,0,0,1,1,1,1,0,1,1,0,1,1,1,0,1,1,1,0,1,0,1,1,1,0,1,0,0,0,1,1,0,1,1,1,0,1,1,1,0,1,1,1,0,0,0,0,0,0,0,0,0,1,1,1,1,1,1,0,0,0,1,1,1,0,0,0,0,0,1,1,1,1,0,0,1,1,1,0,0,0,0,0,0,0,1,1,1,1,1,0,1,0,0,0,0,0,1,1,0,0,0,0,0,1,1,1,0,1,0,0)

x <-c(0,0,0,0,0,0,0,0,0,0,1,0,0,0,1,0,0,0,0,1,1,1,0,0,1,0,0,0,1,0,0,0,1,1,0,0,0,1,0,0,0,1,0,0,0,0,1,0,0,0,0,0,0,1,0,0,1,0,0,0,0,0,0,0,0,0,0,0,1,1,0,1,1,1,0,0,0,0,1,0,0,0,0,0,0,0,0,0,0,0,0,1,1,1,0,0,0,0,0,0,0,0,0,0,1,0,0,0,0,0,0,0,0,1,0,0,0,0,0,0,0,0,0,0,1,0,0,0,0,0,0,0,0,0,0,0,0,1,0,0,0,1,0,0,0,0,1,1,1,0,0,1,0,0,0,1,0,0,0,1,1,0,0,0,1,0,0,0,1,0,0,0,0,1,0,0,0,0,0,0,1,0,0,1,0,0,0,0,0,0,0,0,0,0,0,1,1,0,1,1,1,0,0,0,0,1,0,0,0,0,0,0,0,0,0,0,0,0,1,1,1,0,0,0,0,0,0,0,0,0,0,1,0,0,0,0,0,0,0,0,1,0,0,0,0,0,0,0,0,0,0,1,0,0)

exact2x2(contingxy, paired = TRUE, alternative = "one.sided", tsmethod = "central")

exact2x2(contingxy, y = NULL, alternative = "greater",
tsmethod = NULL, conf.int = TRUE, conf.level = 0.95,
tol = 0.00001, conditional = TRUE, paired=TRUE,
plot=FALSE, midp=FALSE)

exact2x2(contingxy, y = NULL, alternative = "two.sided",
+     tsmethod = NULL, conf.int = TRUE, conf.level = 0.95,
+     tol = 0.00001, conditional = TRUE, paired=TRUE,
+     plot=FALSE, midp=FALSE)

	Exact McNemar test (with central confidence intervals)

data:  contingxy
b = 67, c = 1, p-value < 2.2e-16
alternative hypothesis: true odds ratio is not equal to 1
95 percent confidence interval:
11.62085 2685.35656
sample estimates:
odds ratio
67

= mcnemar.exact

-

exact2x2(contingxy, y = NULL, alternative = "greater",
+     tsmethod = NULL, conf.int = TRUE, conf.level = 0.95,
+     tol = 0.00001, conditional = TRUE, paired=TRUE,
+     plot=FALSE, midp=FALSE)

Exact McNemar-type test

data:  contingxy
b = 67, c = 1, p-value < 2.2e-16
alternative hypothesis: true odds ratio is greater than 1
95 percent confidence interval:
13.73375      Inf
sample estimates:
odds ratio
67


pas de sens car WMH pas réelle sequelae

- T1

x <-c(906,879,764,832,664,766,810,818,834,681,827,731,680,678,670,656,703,1111,742,943,748,996,894,978,851,905,628,580,977,756,796,536,742,838,800,645,940,814,760,674,906,873,780,816,829,686)


y <-c(530,731,934,620,582,724,614,641,515,739,642,886,643,646,759,658,636,527,703,716,699,520,612)


wilcox.test(x, y, alternative = "two.sided")

	Wilcoxon rank sum test with continuity correction

data:  x and y
W = 857, p-value = 3.06e-05
alternative hypothesis: true location shift is not equal to 0

Warning message:
In wilcox.test.default(x, y, alternative = "two.sided") :
cannot compute exact p-value with ties


- T2

x <-c(92,91,99,101,90,83,103,104,94,96,113,125,113,116,103,110,105,102,100,94,117,127,132,152,80,84,85,104,98,113,122,92,120,92,101,102,102,100,105,97,93,114,102,99,95,80)

y <-c(96,106,94,81,93,83,79,116,93,91,87,97,92,99,89,88,109,93,105,116,93,155,86)

wilcox.test(x, y, alternative = "two.sided")

	Wilcoxon rank sum test with continuity correction

data:  x and y
W = 695.5, p-value = 0.03448
alternative hypothesis: true location shift is not equal to 0

Warning message:
In wilcox.test.default(x, y, alternative = "two.sided") :
cannot compute exact p-value with ties


- PD

- general code:

x <-c()
y <-c()

data <- data.frame(x,y)

my_table <- table(data$x, data$y)

ckap(data = data, weight = "quadratic", std.err = "Cohen", conf.level = 0.95)

kappa2(data, weight = "squared")


- computation:


PJ vs JA

- FLAIR

-- Sy_FLAIR

x <-c(3,3,3,3,2,3,3,3,2,3,2,3,3,3,3,3,1,2,3,3,3,2,1,2,3,3,2,3,3,3,3,3,3,3,2,3,3,3,2,3,2,3,1,3,2,2,2,1,3,3,2,3,2,3,3,3,3,3,3,3,3,1,1,1,1,3,2,2,2,1,1,3,3,3,2,3,2,2,2,3,2,1,3,3,2,3,2,3,3,1,2,3,2,2,3,2,3,1,2,2,2,2,2,3,3,3,2,3,3,3,2,3,3,3,3,1,2,1,2,3,3,3,3,2,2,1,2)

y <-c(3,3,3,3,2,3,3,3,2,3,2,3,3,3,3,3,1,2,3,3,3,2,1,2,3,3,2,3,3,3,3,3,3,3,3,3,3,3,2,2,3,3,1,3,2,2,2,1,3,3,3,3,2,3,3,3,3,3,3,3,2,1,1,1,1,3,2,2,2,1,2,3,3,3,3,2,2,2,2,3,2,1,3,3,2,2,2,3,3,1,2,3,2,3,2,3,3,1,2,2,2,2,2,3,3,3,2,3,3,3,2,3,3,3,3,1,2,1,2,3,3,3,3,3,2,1,2)

data <- data.frame(x,y)

my_table <- table(data$x, data$y)

ckap(data = data, weight = "quadratic", std.err = "Cohen", conf.level = 0.95)

Estimate   StdErr  LowerCB UpperCB
Const 0.895605 0.030536 0.835176   0.956

Maximum kappa = 0.98
Kappa/maximum kappa = 0.92
Confidence level = 95%
Observations = 2
Sample size = 127

kappa2(data, weight = "squared")

> Cohen's Kappa for 2 Raters (Weights: squared)

Subjects = 127
Raters = 2
Kappa = 0.896

z = 10.1
p-value = 0


-- Co_FLAIR

x <-c(2,2,2,3,3,2,2,2,3,2,3,2,3,3,3,1,2,1,1,3,3,3,1,2,3,2,3,3,3,1,2,3,1,3,3,3,3,3,3,3,2,3,1,3,2,3,3,3,3,3,3,2,3,3,3,2,1,2,2,2,2,1,1,1,1,2,2,2,2,1,1,2,2,2,3,2,2,3,2,1,3,3,2,2,3,2,3,3,2,3,3,2,3,3,2,3,2,2,3,2,2,2,2,2,3,3,3,2,2,2,3,2,2,2,2,1,1,1,2,2,2,2,3,3,2,3,2)


y <-c(2,3,2,3,3,2,2,3,3,2,3,2,3,3,3,1,2,1,1,3,3,3,1,2,3,2,3,3,3,1,2,3,1,3,3,3,3,3,3,3,2,3,2,3,2,3,3,3,3,3,3,3,3,3,3,2,2,2,2,2,2,1,1,1,1,2,2,2,2,1,1,2,2,2,3,2,2,3,2,1,3,3,2,3,2,2,3,3,2,3,3,2,3,3,3,3,2,2,3,2,2,2,2,2,3,3,3,2,2,2,3,2,2,2,2,1,1,1,2,2,2,2,3,3,2,3,2)

data <- data.frame(x,y)

my_table <- table(data$x, data$y)

ckap(data = data, weight = "quadratic", std.err = "Cohen", conf.level = 0.95)

Estimate   StdErr  LowerCB UpperCB
Const 0.934103 0.023429 0.887737  0.9805

Maximum kappa = 0.95
Kappa/maximum kappa = 0.98
Confidence level = 95%
Observations = 2
Sample size = 127>


kappa2(data, weight = "squared")

Cohen's Kappa for 2 Raters (Weights: squared)

Subjects = 127
Raters = 2
Kappa = 0.934

z = 10.6
p-value = 0

-- Overall_FLAIR

x <-c(3,3,3,3,2,3,3,3,2,3,2,3,3,3,3,3,1,2,3,3,3,2,1,2,3,3,2,3,3,3,3,3,3,3,2,3,3,3,2,3,2,3,1,3,2,2,2,1,3,3,2,3,2,3,3,3,3,3,3,3,3,1,1,1,1,3,2,2,2,1,1,3,3,3,2,3,2,2,2,3,2,1,3,3,2,3,2,3,3,1,2,3,2,2,3,2,3,1,2,2,2,2,2,3,3,3,2,3,3,3,2,3,3,3,3,1,2,1,2,3,3,3,3,2,2,1,2,2,2,2,3,3,2,2,2,3,2,3,2,3,3,3,1,2,1,1,3,3,3,1,2,3,2,3,3,3,1,2,3,1,3,3,3,3,3,3,3,2,3,1,3,2,3,3,3,3,3,3,2,3,3,3,2,1,2,2,2,2,1,1,1,1,2,2,2,2,1,1,2,2,2,3,2,2,3,2,1,3,3,2,2,3,2,3,3,2,3,3,2,3,3,2,3,2,2,3,2,2,2,2,2,3,3,3,2,2,2,3,2,2,2,2,1,1,1,2,2,2,2,3,3,2,3,2)

y <-c(3,3,3,3,2,3,3,3,2,3,2,3,3,3,3,3,1,2,3,3,3,2,1,2,3,3,2,3,3,3,3,3,3,3,3,3,3,3,2,2,3,3,1,3,2,2,2,1,3,3,3,3,2,3,3,3,3,3,3,3,2,1,1,1,1,3,2,2,2,1,2,3,3,3,3,2,2,2,2,3,2,1,3,3,2,2,2,3,3,1,2,3,2,3,2,3,3,1,2,2,2,2,2,3,3,3,2,3,3,3,2,3,3,3,3,1,2,1,2,3,3,3,3,3,2,1,2,2,3,2,3,3,2,2,3,3,2,3,2,3,3,3,1,2,1,1,3,3,3,1,2,3,2,3,3,3,1,2,3,1,3,3,3,3,3,3,3,2,3,2,3,2,3,3,3,3,3,3,3,3,3,3,2,2,2,2,2,2,1,1,1,1,2,2,2,2,1,1,2,2,2,3,2,2,3,2,1,3,3,2,3,2,2,3,3,2,3,3,2,3,3,3,3,2,2,3,2,2,2,2,2,3,3,3,2,2,2,3,2,2,2,2,1,1,1,2,2,2,2,3,3,2,3,2)


Estimate   StdErr  LowerCB UpperCB
Const 0.915433 0.018937 0.878139  0.9527

Maximum kappa = 0.96
Kappa/maximum kappa = 0.95
Confidence level = 95%
Observations = 2
Sample size = 254>


-- Sy_T1

x <-c(1,1,1,1,1,2,1,1,1,1,2,1,1,1,2,1,1,1,1,2,2,2,2,1,2,2,1,2,2,2,1,2,2,2,1,1,2,2,2,1,2,3,1,1,1,2,2,2,2,2,1,1,2,2,2,1,3,2,2,2,2,1,1,1,1,1,1,1,1,2,2,2,3,2,1,1,1,2,3,2,1,1,1,1,1,2,1,2,2,1,1,2,2,2,1,1,1,1,1,1,1,2,2,2,2,2,1,1,1,1,1,1,1,2,1,1,1,1,1,1,2,2,2,1,2,1,1)

y <-c(1,1,1,1,1,2,1,2,1,2,2,1,1,1,3,1,1,1,1,2,2,2,2,1,2,3,1,2,2,2,1,2,2,2,1,2,1,2,2,2,1,3,1,1,1,2,2,1,2,2,2,1,2,2,2,1,2,2,2,1,1,1,1,1,1,1,1,1,2,2,2,2,3,2,1,1,1,2,2,2,1,1,1,1,1,2,2,2,2,1,1,2,2,2,1,1,1,1,1,1,1,2,2,2,3,2,1,2,1,1,1,1,1,2,2,1,1,1,1,1,2,2,2,1,2,1,1)

data <- data.frame(x,y)

my_table <- table(data$x, data$y)

ckap(data = data, weight = "quadratic", std.err = "Cohen", conf.level = 0.95)

Estimate   StdErr  LowerCB UpperCB
Const 0.767152 0.048038 0.672087  0.8622

Maximum kappa = 0.95
Kappa/maximum kappa = 0.81
Confidence level = 95%
Observations = 2
Sample size = 127>

kappa2(data, weight = "squared")
Cohen's Kappa for 2 Raters (Weights: squared)

Subjects = 127
Raters = 2
Kappa = 0.767

z = 8.67
p-value = 0


-- Co_T1

x <-c(1,1,1,1,1,1,1,1,1,1,2,1,1,1,2,1,1,1,1,2,2,2,1,1,2,1,1,1,2,1,1,1,2,2,1,1,1,2,1,1,1,2,1,1,1,1,2,1,1,1,1,1,1,2,1,1,2,1,1,1,1,1,1,1,1,1,1,1,2,2,1,2,2,2,1,1,1,1,2,1,1,1,1,1,1,1,1,1,1,1,1,2,2,2,1,1,1,1,1,1,1,1,1,1,2,1,1,1,1,1,1,1,1,2,1,1,1,1,1,1,1,1,1,1,2,1,1)


y <-c(1,1,1,1,1,1,1,1,1,1,2,1,1,1,2,1,1,1,1,2,2,2,1,1,3,1,1,1,2,1,1,1,2,2,1,1,1,2,1,1,1,2,1,1,1,1,2,1,1,2,2,1,2,2,1,1,2,1,1,1,1,1,1,1,1,1,1,1,2,2,1,2,2,2,1,1,1,1,2,1,1,1,1,1,1,1,1,1,1,1,1,2,2,2,1,1,1,1,1,1,1,1,1,1,2,1,1,1,1,1,1,1,1,3,1,2,1,2,1,2,1,1,1,1,2,1,1)

data <- data.frame(x,y)

my_table <- table(data$x, data$y)

ckap(data = data, weight = "quadratic", std.err = "Cohen", conf.level = 0.95)

Estimate   StdErr  LowerCB UpperCB
Const 0.840252 0.048557 0.744159  0.9363

Maximum kappa = 0.93
Kappa/maximum kappa = 0.9
Confidence level = 95%
Observations = 2
Sample size = 127>

kappa2(data, weight = "squared")
Cohen's Kappa for 2 Raters (Weights: squared)

Subjects = 127
Raters = 2
Kappa = 0.84

z = 9.7
p-value = 0


- T2
-- Sy_T2

x <-c(2,2,2,2,2,2,2,2,2,2,2,2,2,2,2,3,1,2,2,2,3,2,1,1,3,2,2,2,3,3,3,3,3,3,2,2,2,2,2,3,2,3,1,3,2,2,2,2,3,2,2,2,2,2,3,2,2,2,3,2,2,1,1,1,1,2,2,2,2,2,2,3,2,2,2,2,2,3,2,3,1,1,2,2,2,2,2,2,2,1,2,2,2,2,2,2,2,1,2,3,3,3,3,3,3,2,2,2,2,3,1,2,2,2,2,1,2,1,2,2,2,2,2,2,2,1,2)

y <-c(2,3,2,2,2,2,2,2,2,3,2,2,2,2,2,3,1,2,2,3,3,2,1,1,3,3,2,2,3,3,3,3,3,3,3,2,3,2,2,2,3,3,3,1,3,1,1,1,3,3,3,3,3,2,3,2,2,2,3,2,2,1,1,1,1,3,2,2,2,2,2,3,2,2,2,2,2,3,2,3,1,1,2,2,2,3,2,2,2,1,2,2,2,2,2,2,2,1,2,3,3,3,3,3,3,2,2,2,2,3,1,2,2,2,2,1,2,1,2,3,2,3,2,2,2,1,2)

ckap(data = data, weight = "quadratic", std.err = "Cohen", conf.level = 0.95)

Estimate   StdErr  LowerCB UpperCB
Const 0.711410 0.070353 0.572183  0.8506

Maximum kappa = 0.79
Kappa/maximum kappa = 0.9
Confidence level = 95%
Observations = 2
Sample size = 127>

kappa2(data, weight = "squared")
Cohen's Kappa for 2 Raters (Weights: squared)

Subjects = 127
Raters = 2
Kappa = 0.711

z = 8.22
p-value = 2.22e-16


-- Co_T2

x <-c(2,2,2,2,2,2,2,2,2,2,2,2,2,2,2,3,1,2,2,2,3,2,1,1,3,2,2,2,3,3,3,3,3,3,2,2,2,2,2,3,2,3,1,3,2,2,2,2,3,2,2,2,2,2,3,2,2,2,3,2,2,1,1,1,1,2,2,2,2,2,2,3,2,2,2,2,2,3,2,3,1,1,2,2,2,2,2,2,2,1,2,2,2,2,2,2,2,1,2,3,3,3,3,3,3,2,2,2,2,3,1,2,2,2,2,1,2,1,2,2,2,2,2,2,2,1,2)

y <-c(2,3,2,2,2,2,2,2,2,3,2,2,2,2,2,2,1,2,2,3,3,2,1,1,2,2,2,2,3,2,2,3,3,2,3,2,2,2,2,2,2,3,1,2,2,1,2,2,1,2,2,1,2,3,2,2,2,2,3,2,2,1,1,1,1,2,2,2,2,2,2,2,2,2,2,2,2,2,2,3,2,2,1,2,2,2,2,2,2,1,2,2,2,2,2,2,2,2,2,2,2,2,2,1,3,2,2,2,2,2,1,2,2,3,2,2,1,1,2,2,2,2,2,2,2,2,2)

data <- data.frame(x,y)

ckap(data = data, weight = "quadratic", std.err = "Cohen", conf.level = 0.95)

Estimate   StdErr  LowerCB UpperCB
Const 0.475321 0.091893 0.293468  0.6572

Maximum kappa = 0.87
Kappa/maximum kappa = 0.55
Confidence level = 95%
Observations = 2
Sample size = 127>

kappa2(data, weight = "squared")
Cohen's Kappa for 2 Raters (Weights: squared)

Subjects = 127
Raters = 2
Kappa = 0.475

z = 5.49
p-value = 4.02e-08


- PD

x <-c(2,2,1,2,2,2,2,2,2,1,2,1,2,2,3,2,1,1,1,2,3,2,1,1,2,2,1,3,3,1,2,2,2,2,1,2,2,3,3,3,3,1,1,3,1,3,3,1,2,1,3,1,1,2,3,1,1,1,2,3,3,1,1,1,1,1,1,1,2,1,1,2,1,3,1,2,1,2,2,2,1,1,2,3,3,3,3,3,2,2,1,3,2,2,1,1,3,1,2,1,1,3,3,2,3,2,1,3,2,3,1,1,2,2,2,1,1,1,2,2,2,2,2,1,3,1,1)

y <-c(2,2,1,2,2,2,2,2,2,1,1,1,2,2,3,2,1,1,1,2,2,3,1,1,2,2,1,3,3,1,2,2,2,2,2,2,2,3,3,3,3,1,1,3,1,2,2,1,2,1,2,1,1,2,3,1,1,1,2,3,1,1,1,1,1,1,1,1,3,1,1,2,1,3,1,2,1,2,2,2,1,1,2,3,3,3,3,3,2,2,1,3,2,2,1,1,3,1,2,1,1,3,3,2,2,2,1,3,2,3,1,1,2,3,2,1,1,1,2,2,2,2,2,1,3,1,1)

data <- data.frame(x,y)

ckap(data = data, weight = "quadratic", std.err = "Cohen", conf.level = 0.95)

Estimate   StdErr  LowerCB UpperCB
Const 0.905234 0.033533 0.838873  0.9716

Maximum kappa = 0.96
Kappa/maximum kappa = 0.94
Confidence level = 95%
Observations = 2
Sample size = 127>

kappa2(data, weight = "squared")
Cohen's Kappa for 2 Raters (Weights: squared)

Subjects = 127
Raters = 2
Kappa = 0.905

z = 10.2
p-value = 0


-- PSIR

x <-c(3,3,2,3,3,3,3,3,1,1,3,2,3,3,3,3,1,1,1,3,3,3,2,2,3,3,2,3,3,3,1,3,3,3,2,3,2,3,3,3,3,3,1,3,3,3,3,3,3,3,3,3,3,3,3,2,3,3,2,3,3,1,1,1,1,3,1,1,3,3,3,3,3,3,1,3,3,3,3,3,3,1,2,3,3,3,3,3,3,1,1,3,2,2,2,1,3,1,2,2,2,3,3,2,3,2,3,3,2,3,1,1,3,3,3,1,3,3,2,2,3,3,3,1,3,1,1)

y <-c(3,3,2,3,2,3,3,3,1,1,3,2,3,3,3,3,1,1,1,3,2,2,2,2,3,3,2,3,3,3,1,3,3,3,2,3,2,3,3,3,3,3,1,3,3,3,3,3,3,3,3,2,3,3,3,2,3,3,3,3,3,1,1,1,1,3,1,1,3,3,3,3,3,3,1,2,3,3,3,3,3,1,2,3,2,3,3,3,3,1,1,3,2,2,2,2,3,1,2,2,2,3,3,2,3,2,2,3,1,3,1,1,3,3,3,1,3,3,2,2,2,3,3,1,3,1,1)

data <- data.frame(x,y)

ckap(data = data, weight = "quadratic", std.err = "Cohen", conf.level = 0.95)

Estimate   StdErr  LowerCB UpperCB
Const 0.932010 0.021165 0.890125  0.9739

Maximum kappa = 0.92
Kappa/maximum kappa = 1.02
Confidence level = 95%
Observations = 2
Sample size = 127>

kappa2(data, weight = "squared")
Cohen's Kappa for 2 Raters (Weights: squared)

Subjects = 127
Raters = 2
Kappa = 0.932

z = 10.5
p-value = 0


-- Diff

x <-c(3,3,3,3,3,3,3,3,3,3,2,3,3,1,3,3,2,2,3,2,3,3,3,3,3,2,3,3,3,3,3,3,3,2,2,3,2,3)
y <-c(3,3,3,3,3,3,3,3,3,3,2,3,3,1,3,3,3,2,3,2,2,3,3,3,3,3,3,3,3,3,3,3,3,2,2,3,2,3)

data <- data.frame(x,y)

ckap(data = data, weight = "quadratic", std.err = "Cohen", conf.level = 0.95)

Estimate  StdErr LowerCB UpperCB
Const  0.83573 0.10442 0.62416  1.0473

Maximum kappa = 0.96
Kappa/maximum kappa = 0.87
Confidence level = 95%
Observations = 2
Sample size = 38>

Cohen's Kappa for 2 Raters (Weights: squared)

Subjects = 38
Raters = 2
Kappa = 0.836

z = 5.16
p-value = 2.45e-07

res.k <- Kappa(data)


Sy vs Co

- AIL

-- T1

x <-c(2,2,2,1,2,1,2,1,1,1,2,2,1,2,2,1,1,1,1,1,1,1,1,1,2,2,2,1,1,1,2,2,2,1,1,1,1,2,2,2,2,1,2,1,2,1,1,1,2,2,2,2,2,2,1,1,1,1,1,1,1,1,2,2,2,1,1,1,2,2,2,1,1,1,1,2)


y <-c(2,2,1,1,2,1,1,1,1,1,1,2,1,1,1,1,1,1,1,1,1,1,1,1,2,1,2,1,1,1,1,1,2,1,1,1,1,2,2,2,1,1,2,1,1,1,1,1,1,2,1,1,1,1,1,1,1,1,1,1,1,1,2,1,2,1,1,1,1,1,2,1,1,1,1,2)


mcnemar.test(x, y)

p-value = 6.151e-05


-- PSIR vs T1_Co

x <-c(2,2,2,2,2,1,2,1,2,2,2,2,2,2,2,2,2,1,1,1,1,2,1,1,2,2,2,2,2,2,2,2,2,1,2,2,2,2,2,2,2,2,2,1,2,1,2,2,2,2,2,2,2,2,1,1,1,1,1,2,1,1,2,2,2,2,2,2,2,2,2,1,2,2,2,2)


y <-c(2,2,1,1,2,1,1,1,1,1,1,2,1,1,1,1,1,1,1,1,1,1,1,1,2,1,2,1,1,1,1,1,2,1,1,1,1,2,2,2,1,1,2,1,1,1,1,1,1,2,1,1,1,1,1,1,1,1,1,1,1,1,2,1,2,1,1,1,1,1,2,1,1,1,1,2)

mcnemar.test(x, y)

p-value = 4.185e-10


-- T2

x <-c(2,2,1,1,2,2,2,2,1,2,1,1,1,2,2,2,2,1,1,1,1,2,2,2,2,2,2,2,2,2,2,2,2,1,2,1,2,2,2,2,1,1,2,2,2,1,2,2,2,2,2,2,2,2,2,1,1,1,1,2,2,2,2,2,2,2,2,2,2,2,2,1,2,1,2,2)

y <-c(2,2,1,1,2,2,2,1,2,2,1,2,2,2,2,2,2,1,1,1,1,2,2,2,2,2,2,2,2,2,2,2,2,2,1,1,2,2,2,2,1,1,2,2,2,1,2,2,1,2,1,2,2,2,2,1,1,1,1,2,2,2,2,2,2,2,2,2,2,2,2,2,1,1,2,2)

mcnemar.test(x, y)

p-value = 1


-- FLAIR


x <-c(2,2,1,2,2,2,2,1,2,2,2,2,1,2,2,2,2,1,1,1,1,2,2,2,1,2,2,2,2,2,2,2,2,1,2,1,2,2,2,2,1,2,2,2,2,1,2,2,2,2,1,2,2,2,1,1,1,1,1,2,2,2,1,1,2,2,2,2,2,2,2,1,2,1,2,2)


y <-c(2,2,1,2,2,2,2,2,2,2,2,2,2,2,2,2,2,1,1,1,1,2,2,2,1,1,2,2,2,2,2,2,2,1,1,1,2,2,2,2,1,2,2,2,2,1,2,2,2,2,2,2,2,2,1,1,1,1,1,2,2,2,1,1,2,2,2,2,2,2,2,1,1,1,2,2)

mcnemar.test(x, y)

p-value = 1


Sy vs Co

- AIL

-- T1

x <-c(2,2,2,1,2,1,2,1,1,1,2,2,1,2,2,1,1,1,1,1,1,1,1,1,2,2,2,1,1,1,2,2,3,1,1,1,1,2,2,2,2,1,2,1,2,1,1,1,2,2,2,2,2,2,1,1,1,1,1,1,1,1,2,2,2,1,1,1,2,2,2,1,1,1,1,2)

mean: 1.461

y <-c(2,2,1,1,2,1,1,1,1,1,1,2,1,1,1,1,1,1,1,1,1,1,1,1,2,1,2,1,1,1,1,1,2,1,1,1,1,2,2,2,1,1,2,1,1,1,1,1,1,2,1,1,1,1,1,1,1,1,1,1,1,1,2,1,2,1,1,1,1,1,2,1,1,1,1,2)

mean: 1.211

wilcox.test(x, y, paired = TRUE)

	Wilcoxon signed rank test with continuity correction

data:  x and y
V = 190, p-value = 1.451e-05


-- PSIR vs T1_Co

x <-c(3,2,2,2,3,1,3,1,3,3,3,3,3,3,3,3,3,1,1,1,1,3,1,1,3,3,3,2,2,2,3,3,3,1,3,3,2,3,3,3,2,2,3,1,3,1,3,3,3,3,3,3,2,3,1,1,1,1,1,3,1,1,3,3,3,2,2,2,3,3,3,1,3,3,2,3)

mean: 2.316

y <-c(2,2,1,1,2,1,1,1,1,1,1,2,1,1,1,1,1,1,1,1,1,1,1,1,2,1,2,1,1,1,1,1,2,1,1,1,1,2,2,2,1,1,2,1,1,1,1,1,1,2,1,1,1,1,1,1,1,1,1,1,1,1,2,1,2,1,1,1,1,1,2,1,1,1,1,2)

mean: 1.211


wilcox.test(x, y, paired = TRUE)

	Wilcoxon signed rank test with continuity correction

data:  x and y
V = 1596, p-value = 1.914e-11


-- T2

x <-c(3,3,1,1,3,3,3,3,1,3,1,1,1,3,3,2,2,1,1,1,1,3,2,2,2,2,2,2,3,3,3,3,3,1,2,1,3,2,2,3,1,1,3,3,3,1,3,2,2,2,2,3,3,2,2,1,1,1,1,2,2,2,2,2,2,2,3,3,3,3,3,1,2,1,2,2)

y <-c(3,3,1,1,3,2,3,1,2,2,1,2,2,2,3,2,2,1,1,1,1,2,2,2,2,2,2,2,2,2,2,2,3,2,1,1,2,2,3,3,1,1,3,2,3,1,2,2,1,2,1,2,3,2,2,1,1,1,1,2,2,2,2,2,2,2,2,2,2,2,2,2,1,1,2,2)

> summary(x)
Min. 1st Qu.  Median    Mean 3rd Qu.    Max.
1.000   1.000   2.000   2.092   3.000   3.000
> summary(y)
Min. 1st Qu.  Median    Mean 3rd Qu.    Max.
1.000   1.000   2.000   1.868   2.000   3.000

wilcox.test(x, y, paired = TRUE)

	Wilcoxon signed rank test with continuity correction

data:  x and y
V = 322, p-value = 0.002362
alternative hypothesis: true location shift is not equal to 0


-- FLAIR


x <-c(3,3,1,2,3,3,3,1,3,2,2,2,1,3,3,3,2,1,1,1,1,3,2,2,1,2,3,2,2,2,2,2,3,1,2,1,3,2,3,3,1,2,3,3,3,1,3,2,2,2,1,3,3,3,1,1,1,1,1,3,2,2,1,1,3,2,2,2,2,2,3,1,2,1,3,2)

mean : 2.053

y <-c(3,3,1,2,3,2,3,2,3,2,3,3,3,3,2,2,2,1,1,1,1,2,2,2,1,1,2,3,2,2,2,2,3,1,1,1,2,2,3,3,1,2,3,2,3,1,3,2,3,3,3,3,2,2,1,1,1,1,1,2,2,2,1,1,2,3,2,2,2,2,3,1,1,1,2,2)

mean : 2

wilcox.test(x, y, paired = TRUE)

	Wilcoxon signed rank test with continuity correction

data:  x and y
V = 172.5, p-value = 0.4874


Sy vs Co

- SL

-- T1


x <-c(1,1,1,1,1,2,1,1,1,1,2,1,1,1,2,1,1,1,1,2,2,2,1,2,2,2,2,1,1,2,2,2,1,2,3,2,1,1,2,2,1,3,2,1,2,3,2,1,1,1,2,3,2,1,1,1,1,1,2,1,2,2,1,1,2,2,1,1,1,1,1,1,1,2,1,1,2,2,2,1,1,1,1,1,1,1,2,1,2,1,2,2,1,1,1,3,1,1,1,1,2,2,3,1,2,2,1,2,1,2,2,2,1,3,2,2,2,1,2,2,1,2,2,2,1,1,2,2,2,1,1,1,1,1,2,2,2,2,1,1,2,2,1,1,1,2,1,2,1,1,1,1,1,2,2,1,2,2,2,1,1,1)

x <-c(1,1,1,1,1,2,1,1,1,1,2,1,1,1,2,1,1,1,1,2,2,2,1,2,2,2,2,1,1,2,2,2,1,2,2,2,1,1,2,2,1,2,2,1,2,2,2,1,1,1,2,2,2,1,1,1,1,1,2,1,2,2,1,1,2,2,1,1,1,1,1,1,1,2,1,1,2,2,2,1,1,1,1,1,1,1,2,1,2,1,2,2,1,1,1,2,1,1,1,1,2,2,2,1,2,2,1,2,1,2,2,2,1,2,2,2,2,1,2,2,1,2,2,2,1,1,2,2,2,1,1,1,1,1,2,2,2,2,1,1,2,2,1,1,1,2,1,2,1,1,1,1,1,2,2,1,2,2,2,1,1,1)

y <-c(1,1,1,1,1,1,1,1,1,1,2,1,1,1,2,1,1,1,1,2,2,1,1,1,1,2,2,1,1,1,2,1,1,1,2,1,1,1,1,2,1,2,1,2,2,2,2,1,1,1,1,2,1,1,1,1,1,1,1,1,1,1,1,1,2,2,1,1,1,1,1,1,1,2,1,1,1,1,1,1,1,1,1,1,1,1,1,1,1,1,1,2,1,1,1,2,1,1,1,1,2,2,1,1,1,1,1,1,1,2,1,1,1,2,1,1,1,1,1,2,1,2,1,2,1,1,1,2,1,1,1,1,1,1,1,1,1,1,1,1,2,2,1,1,1,1,1,1,1,1,1,1,1,2,1,1,1,1,1,1,1,1)

mcnemar.test(x,y)

McNemar's Chi-squared test with continuity correction

data:  x and y
McNemar's chi-squared = 39.2, df = 1, p-value = 3.825e-10


-- PSIR

x <-c(2,2,2,2,2,2,2,2,1,1,2,2,2,2,2,2,1,1,1,2,2,2,2,2,2,2,2,2,2,2,2,2,2,2,2,2,2,2,2,2,2,2,2,2,2,2,2,1,2,2,2,2,2,2,1,2,2,2,2,2,2,2,1,1,2,2,2,1,2,1,2,1,2,2,2,2,2,2,2,1,1,2,2,2,2,2,2,2,2,1,1,2,2,2,2,2,2,1,1,1,2,2,2,2,2,2,2,2,2,2,2,2,2,2,2,2,2,2,2,2,2,2,2,2,2,2,2,2,2,2,1,2,2,2,2,2,2,2,1,1,2,2,2,2,1,2,2,2,1,2,1,1,2,2,2,2,2,2,2,1,1,1)


y <-c(1,1,1,1,1,1,1,1,1,1,2,1,1,1,2,1,1,1,1,2,2,1,1,1,1,2,2,1,1,1,2,1,1,1,2,1,1,1,1,2,1,2,1,2,2,2,2,1,1,1,1,2,1,1,1,1,1,1,1,1,1,1,1,1,2,2,1,1,1,1,1,1,1,2,1,1,1,1,1,1,1,1,1,1,1,1,1,1,1,1,1,2,1,1,1,2,1,1,1,1,2,2,1,1,1,1,1,1,1,2,1,1,1,2,1,1,1,1,1,2,1,2,1,2,1,1,1,2,1,1,1,1,1,1,1,1,1,1,1,1,2,2,1,1,1,1,1,1,1,1,1,1,1,2,1,1,1,1,1,1,1,1)

mcnemar.test(x,y)

p-value < 2.2e-16

-- T2

x <-c(2,2,2,2,2,2,2,2,2,2,2,2,2,2,2,2,1,2,2,2,2,2,2,2,2,2,2,2,2,2,2,2,2,2,2,2,2,2,2,2,2,2,2,2,2,2,2,2,2,2,2,2,2,1,1,2,2,2,2,2,2,2,1,2,2,2,2,2,2,1,2,2,2,2,2,2,2,2,2,2,1,2,2,2,2,2,2,2,2,2,2,2,2,2,2,2,2,1,2,2,2,2,2,2,2,2,2,2,2,2,2,2,2,2,2,2,2,2,2,2,2,2,2,2,2,2,2,2,2,1,1,2,2,2,2,2,2,2,1,2,2,2,2,2,1,2,2,2,2,2,1,2,2,2,2,2,2,2,2,2,1,2)

y <-c(2,2,2,2,2,2,2,2,2,2,2,2,2,2,2,2,1,2,2,2,2,2,2,2,2,2,2,2,2,2,2,2,2,2,2,1,2,1,2,2,2,2,2,2,2,2,2,2,2,2,2,2,2,2,2,1,2,2,2,2,2,2,1,2,2,2,2,2,2,2,2,2,2,2,2,2,2,2,2,2,2,2,2,2,2,2,2,2,2,2,2,2,2,2,2,2,2,1,2,2,2,2,2,2,2,2,2,2,2,2,2,2,2,2,1,2,2,1,2,2,2,2,2,2,2,2,2,2,2,2,2,1,2,2,2,2,2,2,1,2,2,2,2,2,2,1,2,2,2,2,1,2,2,2,2,2,2,2,2,2,2,2)

mcnemar.test(x,y)

p-value= 1


xy <- data.frame(x,y)

xxyy <- table(xy$x, xy$y)

2. 2
1. 5   8
2. 7 142


-- FLAIR

x <-c(2,2,2,2,2,2,2,2,2,2,2,2,2,2,2,2,1,2,2,2,2,2,2,2,2,2,2,2,2,2,2,2,2,2,2,2,2,2,2,2,2,2,2,2,2,2,2,2,2,2,2,2,2,2,1,2,2,2,2,2,2,2,1,2,2,2,2,2,2,1,2,2,2,2,2,2,2,2,2,2,1,2,2,2,2,2,2,2,2,2,2,2,2,2,2,2,2,1,2,2,2,2,2,2,2,2,2,2,2,2,2,2,2,2,2,2,2,2,2,2,2,2,2,2,2,2,2,2,2,2,1,2,2,2,2,2,2,2,1,2,2,2,2,2,1,2,2,2,2,2,2,2,2,2,2,2,2,2,2,2,1,2)


y <-c(2,2,2,2,2,2,2,2,2,2,2,2,2,2,2,1,2,1,1,2,2,2,2,2,1,1,2,2,2,2,2,2,2,2,2,2,2,2,2,2,2,1,2,2,2,2,2,2,2,2,2,2,1,2,2,2,2,2,2,2,2,2,2,2,2,2,2,2,2,2,2,2,2,2,2,2,2,2,2,2,2,2,2,2,2,2,2,2,2,2,2,2,2,2,2,2,1,2,1,1,2,2,2,2,2,1,2,2,2,2,2,2,2,2,2,2,2,2,2,2,2,2,2,2,2,2,2,2,1,2,2,2,2,2,2,2,2,2,2,2,2,2,2,2,2,2,2,2,2,2,2,2,2,2,2,2,2,2,2,2,2,2)

mcnemar.test(x,y)
p-value = 0.8312


Sy vs Co

- SL

-- T1


x <-c(1,1,1,1,1,2,1,1,1,1,2,1,1,1,2,1,1,1,1,2,2,2,1,2,2,2,2,1,1,2,2,2,1,2,3,2,1,1,2,2,1,3,2,1,2,3,2,1,1,1,2,3,2,1,1,1,1,1,2,1,2,2,1,1,2,2,1,1,1,1,1,1,1,2,1,1,2,2,2,1,1,1,1,1,1,1,2,1,2,1,2,2,1,1,1,3,1,1,1,1,2,2,3,1,2,2,1,2,1,2,2,2,1,3,2,2,2,1,2,2,1,2,2,2,1,1,2,2,2,1,1,1,1,1,2,2,2,2,1,1,2,2,1,1,1,2,1,2,1,1,1,1,1,2,2,1,2,2,2,1,1,1)

mean: 1.5

y <-c(1,1,1,1,1,1,1,1,1,1,2,1,1,1,2,1,1,1,1,2,2,1,1,1,1,2,2,1,1,1,2,1,1,1,2,1,1,1,1,2,1,2,1,2,2,2,2,1,1,1,1,2,1,1,1,1,1,1,1,1,1,1,1,1,2,2,1,1,1,1,1,1,1,2,1,1,1,1,1,1,1,1,1,1,1,1,1,1,1,1,1,2,1,1,1,2,1,1,1,1,2,2,1,1,1,1,1,1,1,2,1,1,1,2,1,1,1,1,1,2,1,2,1,2,1,1,1,2,1,1,1,1,1,1,1,1,1,1,1,1,2,2,1,1,1,1,1,1,1,1,1,1,1,2,1,1,1,1,1,1,1,1)

mean: 1.191

wilcox.test(x, y, paired = TRUE)

	Wilcoxon signed rank test with continuity correction

data:  x and y
V = 1300.5, p-value = 1.055e-11

-- PSIR

x <-c(3,3,2,3,3,3,3,3,1,1,3,2,3,3,3,3,1,1,1,3,3,3,2,3,3,3,3,2,3,2,3,3,3,3,3,3,3,3,3,3,2,3,3,3,3,3,3,1,3,3,3,3,3,3,1,2,3,3,3,3,3,3,1,1,2,2,2,1,3,1,3,1,3,3,3,2,3,3,3,1,1,3,3,2,3,2,3,3,3,1,1,3,2,3,3,3,3,1,1,1,2,3,3,2,3,3,2,3,2,3,3,3,3,3,3,3,3,2,3,3,2,3,3,3,2,3,3,3,3,3,1,2,3,2,3,3,3,3,1,1,2,2,2,3,1,2,2,3,1,3,1,1,3,3,3,2,2,3,3,1,1,1)

mean: 2.457

y <-c(1,1,1,1,1,1,1,1,1,1,2,1,1,1,2,1,1,1,1,2,2,1,1,1,1,2,2,1,1,1,2,1,1,1,2,1,1,1,1,2,1,2,1,2,2,2,2,1,1,1,1,2,1,1,1,1,1,1,1,1,1,1,1,1,2,2,1,1,1,1,1,1,1,2,1,1,1,1,1,1,1,1,1,1,1,1,1,1,1,1,1,2,1,1,1,2,1,1,1,1,2,2,1,1,1,1,1,1,1,2,1,1,1,2,1,1,1,1,1,2,1,2,1,2,1,1,1,2,1,1,1,1,1,1,1,1,1,1,1,1,2,2,1,1,1,1,1,1,1,1,1,1,1,2,1,1,1,1,1,1,1,1)

mean: 1.191

wilcox.test(x, y, paired = TRUE)

	Wilcoxon signed rank test with continuity correction

data:  x and y
V = 8256, p-value < 2.2e-16

-- T2


mean: 2.123

y <-c(2,3,2,2,2,2,2,2,2,3,2,2,2,2,2,2,1,2,2,2,2,2,2,2,2,3,2,3,2,2,2,2,2,2,3,1,2,1,2,3,2,2,2,2,2,2,2,2,2,2,2,2,3,2,2,1,2,2,2,2,2,2,1,2,2,2,2,2,2,2,2,2,2,3,2,2,2,2,2,2,2,2,3,2,2,2,2,2,2,2,3,2,2,2,2,2,2,1,2,2,2,2,2,2,2,2,3,2,2,2,2,2,2,3,1,2,2,1,2,3,2,2,2,2,2,2,2,2,3,2,2,1,2,2,2,2,2,2,1,2,2,2,2,2,2,1,2,2,2,2,1,2,2,3,2,2,2,2,2,2,2,2)

mean: 2.019

wilcox.test(x, y, paired = TRUE)

	Wilcoxon signed rank test with continuity correction

data:  x and y
V = 646, p-value = 0.02142


-- FLAIR

x <-c(3,3,3,3,2,3,3,3,2,3,2,3,3,3,3,3,1,2,3,2,3,3,2,3,3,3,3,2,3,3,3,2,3,2,3,3,2,3,2,3,3,3,3,2,3,3,3,2,3,2,2,2,3,2,1,3,3,2,3,2,3,3,1,2,2,2,3,2,3,1,3,3,3,3,3,2,3,3,3,2,1,3,3,3,3,2,3,3,3,2,3,2,3,3,3,3,3,1,2,3,2,3,3,2,3,3,3,3,3,3,2,2,3,3,3,3,3,3,2,3,3,3,3,2,2,2,2,2,3,2,1,3,3,2,2,2,3,3,1,2,2,3,3,3,1,3,2,3,3,3,2,3,3,3,3,2,3,3,3,3,1,2)

mean: 2.574

y <-c(2,2,2,3,3,2,2,2,3,2,3,2,3,3,3,1,2,1,1,3,3,2,3,3,1,1,3,3,3,3,3,3,3,2,3,3,3,2,3,3,2,1,2,2,2,2,2,3,2,2,3,2,1,3,3,2,2,3,2,3,3,2,3,3,3,3,2,3,2,2,2,2,2,2,2,2,2,2,2,3,3,2,3,2,3,3,2,2,3,3,2,3,2,3,3,3,1,2,1,1,3,3,2,3,3,1,3,3,3,3,3,3,2,3,3,3,3,3,3,3,2,2,2,2,2,2,3,2,1,3,3,2,3,2,2,3,3,2,3,3,3,3,3,2,2,2,3,2,2,2,3,2,2,2,2,2,2,2,3,3,3,2)

mean: 2.414

wilcox.test(x, y, paired = TRUE)

	Wilcoxon signed rank test with continuity correction

data:  x and y
V = 3685, p-value = 0.04037


wilcox.test(x, y, alternative = "greater", paired = TRUE)

	Wilcoxon signed rank test with continuity correction

data:  x and y
V = 3685, p-value = 0.02018

-- overall

FLAIR

x <-c(3,3,3,3,2,3,3,3,2,3,2,3,3,3,3,3,1,2,3,2,3,3,2,3,3,3,3,2,3,3,3,2,3,2,3,3,2,3,2,3,3,3,3,2,3,3,3,2,3,2,2,2,3,2,1,3,3,2,3,2,3,3,1,2,2,2,3,2,3,1,3,3,3,3,3,2,3,3,3,2,1,3,3,3,3,2,3,3,3,2,3,2,3,3,3,3,3,1,2,3,2,3,3,2,3,3,3,3,3,3,2,2,3,3,3,3,3,3,2,3,3,3,3,2,2,2,2,2,3,2,1,3,3,2,2,2,3,3,1,2,2,3,3,3,1,3,2,3,3,3,2,3,3,3,3,2,3,3,3,3,1,2,3,3,1,2,3,3,3,1,3,2,2,2,1,3,3,3,2,1,1,1,1,3,2,2,1,2,3,2,2,2,2,2,3,1,2,1,3,2,3,3,1,2,3,3,3,1,3,2,2,2,1,3,3,3,1,1,1,1,1,3,2,2,1,1,3,2,2,2,2,2,3,1,2,1,3,2)

y <-c(2,2,2,3,3,2,2,2,3,2,3,2,3,3,3,1,2,1,1,3,3,2,3,3,1,1,3,3,3,3,3,3,3,2,3,3,3,2,3,3,2,1,2,2,2,2,2,3,2,2,3,2,1,3,3,2,2,3,2,3,3,2,3,3,3,3,2,3,2,2,2,2,2,2,2,2,2,2,2,3,3,2,3,2,3,3,2,2,3,3,2,3,2,3,3,3,1,2,1,1,3,3,2,3,3,1,3,3,3,3,3,3,2,3,3,3,3,3,3,3,2,2,2,2,2,2,3,2,1,3,3,2,3,2,2,3,3,2,3,3,3,3,3,2,2,2,3,2,2,2,3,2,2,2,2,2,2,2,3,3,3,2,3,3,1,2,3,2,3,2,3,2,3,3,3,3,2,2,2,1,1,1,1,2,2,2,1,1,2,3,2,2,2,2,3,1,1,1,2,2,3,3,1,2,3,2,3,1,3,2,3,3,3,3,2,2,1,1,1,1,1,2,2,2,1,1,2,3,2,2,2,2,3,1,1,1,2,2)


T2

x <-c(2,2,2,2,2,2,2,2,2,2,2,2,2,2,2,3,1,2,2,2,3,2,2,2,3,3,3,2,2,2,2,2,3,2,3,3,2,2,2,2,2,2,2,2,3,2,2,2,2,2,3,2,3,1,1,2,2,2,2,2,2,2,1,2,2,2,2,2,2,1,3,2,2,2,2,2,2,2,2,2,1,2,3,2,2,2,2,2,2,2,3,2,2,2,2,2,3,1,2,2,2,3,3,2,2,3,3,2,3,2,2,2,3,3,3,3,3,3,3,2,2,2,2,2,2,2,3,2,3,1,1,2,2,2,3,2,2,2,1,2,2,2,2,2,1,3,2,2,2,3,1,2,2,2,2,2,2,3,2,2,1,2,3,3,1,1,3,3,3,3,1,3,1,1,1,3,3,2,2,1,1,1,1,3,2,2,2,2,2,2,3,3,3,3,3,1,2,1,3,2,2,3,1,1,3,3,3,1,3,2,2,2,2,3,3,2,2,1,1,1,1,2,2,2,2,2,2,2,3,3,3,3,3,1,2,1,2,2)

y <-c(2,3,2,2,2,2,2,2,2,3,2,2,2,2,2,2,1,2,2,2,2,2,2,2,2,3,2,3,2,2,2,2,2,2,3,1,2,1,2,3,2,2,2,2,2,2,2,2,2,2,2,2,3,2,2,1,2,2,2,2,2,2,1,2,2,2,2,2,2,2,2,2,2,3,2,2,2,2,2,2,2,2,3,2,2,2,2,2,2,2,3,2,2,2,2,2,2,1,2,2,2,2,2,2,2,2,3,2,2,2,2,2,2,3,1,2,2,1,2,3,2,2,2,2,2,2,2,2,3,2,2,1,2,2,2,2,2,2,1,2,2,2,2,2,2,1,2,2,2,2,1,2,2,3,2,2,2,2,2,2,2,2,3,3,1,1,3,2,3,1,2,2,1,2,2,2,3,2,2,1,1,1,1,2,2,2,2,2,2,2,2,2,2,2,3,2,1,1,2,2,3,3,1,1,3,2,3,1,2,2,1,2,1,2,3,2,2,1,1,1,1,2,2,2,2,2,2,2,2,2,2,2,2,2,1,1,2,2)

T1

x <-c(1,1,1,1,1,2,1,1,1,1,2,1,1,1,2,1,1,1,1,2,2,2,1,2,2,2,2,1,1,2,2,2,1,2,3,2,1,1,2,2,1,3,2,1,2,3,2,1,1,1,2,3,2,1,1,1,1,1,2,1,2,2,1,1,2,2,1,1,1,1,1,1,1,2,1,1,2,2,2,1,1,1,1,1,1,1,2,1,2,1,2,2,1,1,1,3,1,1,1,1,2,2,3,1,2,2,1,2,1,2,2,2,1,3,2,2,2,1,2,2,1,2,2,2,1,1,2,2,2,1,1,1,1,1,2,2,2,2,1,1,2,2,1,1,1,2,1,2,1,1,1,1,1,2,2,1,2,2,2,1,1,1,2,2,2,1,2,1,2,1,1,1,2,2,1,2,2,1,1,1,1,1,1,1,1,1,2,2,2,1,1,1,2,2,3,1,1,1,1,2,2,2,2,1,2,1,2,1,1,1,2,2,2,2,2,2,1,1,1,1,1,1,1,1,2,2,2,1,1,1,2,2,2,1,1,1,1,2)

y <-c(1,1,1,1,1,1,1,1,1,1,2,1,1,1,2,1,1,1,1,2,2,1,1,1,1,2,2,1,1,1,2,1,1,1,2,1,1,1,1,2,1,2,1,2,2,2,2,1,1,1,1,2,1,1,1,1,1,1,1,1,1,1,1,1,2,2,1,1,1,1,1,1,1,2,1,1,1,1,1,1,1,1,1,1,1,1,1,1,1,1,1,2,1,1,1,2,1,1,1,1,2,2,1,1,1,1,1,1,1,2,1,1,1,2,1,1,1,1,1,2,1,2,1,2,1,1,1,2,1,1,1,1,1,1,1,1,1,1,1,1,2,2,1,1,1,1,1,1,1,1,1,1,1,2,1,1,1,1,1,1,1,1,2,2,1,1,2,1,1,1,1,1,1,2,1,1,1,1,1,1,1,1,1,1,1,1,2,1,2,1,1,1,1,1,2,1,1,1,1,2,2,2,1,1,2,1,1,1,1,1,1,2,1,1,1,1,1,1,1,1,1,1,1,1,2,1,2,1,1,1,1,1,2,1,1,1,1,2)

PSIR

x <-c(3,3,2,3,3,3,3,3,1,1,3,2,3,3,3,3,1,1,1,3,3,3,2,3,3,3,3,2,3,2,3,3,3,3,3,3,3,3,3,3,2,3,3,3,3,3,3,1,3,3,3,3,3,3,1,2,3,3,3,3,3,3,1,1,2,2,2,1,3,1,3,1,3,3,3,2,3,3,3,1,1,3,3,2,3,2,3,3,3,1,1,3,2,3,3,3,3,1,1,1,2,3,3,2,3,3,2,3,2,3,3,3,3,3,3,3,3,2,3,3,2,3,3,3,2,3,3,3,3,3,1,2,3,2,3,3,3,3,1,1,2,2,2,3,1,2,2,3,1,3,1,1,3,3,3,2,2,3,3,1,1,1,3,2,2,2,3,1,3,1,3,3,3,3,3,3,3,3,3,1,1,1,1,3,1,1,3,3,3,2,2,2,3,3,3,1,3,3,2,3,3,3,2,2,3,1,3,1,3,3,3,3,3,3,2,3,1,1,1,1,1,3,1,1,3,3,3,2,2,2,3,3,3,1,3,3,2,3)
--- FLAIR_AIL


x <-c(3,3,1,2,3,3,3,1,3,2,2,2,1,3,3,3,2,1,1,1,1,3,2,2,1,2,3,2,2,2,2,2,3,1,2,1,3,2,3,3,1,2,3,3,3,1,3,2,2,2,1,3,3,3,1,1,1,1,1,3,2,2,1,1,3,2,2,2,2,2,3,1,2,1,3,2)


y <-c(3,3,1,2,3,2,3,2,3,2,3,3,3,3,2,2,2,1,1,1,1,2,2,2,1,1,2,3,2,2,2,2,3,1,1,1,2,2,3,3,1,2,3,2,3,1,3,2,3,3,3,3,2,2,1,1,1,1,1,2,2,2,1,1,2,3,2,2,2,2,3,1,1,1,2,2)

data <- data.frame(x,y)

my_table <- table(data$x, data$y)

CohenKappa(my_table, y = NULL, weights = "Fleiss-Cohen", conf.level = 0.95)

kappa    lwr.ci    upr.ci
0.6739130 0.4101053 0.9377208

wilcox.test(x, y, paired = TRUE)

Wilcoxon signed rank test with continuity correction

data:  x and y
V = 172.5, p-value = 0.4874
alternative hypothesis: true location shift is not equal to 0

---
- qualitative study
-- stacked bar plots

AIL
cerebellum: 3
brainstem: 6
cortex: 7
deepgrey: 1
whitesubcort: 22
whitepara: 6


MAGIC_T1
	1: 27+22
	2: 18+14
	3: 1+1

Conv_T1
	1: 36 + 30
	2: 10 + 7
	3: 0


library(ggplot2)

x <- c("Conv_T1","Conv_T1","Conv_T1","Conv_T1","Conv_T1","Conv_T1","Conv_T1","Conv_T1","Conv_T1","Conv_T1","Conv_T1","Conv_T1","Conv_T1","Conv_T1","Conv_T1","Conv_T1","Conv_T1","Conv_T1","Conv_T1","Conv_T1","Conv_T1","Conv_T1","Conv_T1","Conv_T1","Conv_T1","Conv_T1","Conv_T1","Conv_T1","Conv_T1","Conv_T1","Conv_T1","Conv_T1","Conv_T1","Conv_T1","Conv_T1","Conv_T1","Conv_T1","Magic_T1","Magic_T1","Magic_T1","Magic_T1","Magic_T1","Magic_T1","Magic_T1","Magic_T1","Magic_T1","Magic_T1","Magic_T1","Magic_T1","Magic_T1","Magic_T1","Magic_T1","Magic_T1","Magic_T1","Magic_T1","Magic_T1","Magic_T1","Magic_T1","Magic_T1","Magic_T1","Magic_T1","Magic_T1","Magic_T1","Magic_T1","Magic_T1","Magic_T1","Magic_T1","Magic_T1","Magic_T1","Magic_T1","Magic_T1","Magic_T1","Magic_T1","Magic_T1")

y <- c("2","2","1","1","2","1","1","1","1","1","1","2","1","1","1","1","1","1","1","1","1","1","1","1","2","1","2","1","1","1","1","1","2","1","1","1","1","2","2","2","1","2","1","2","1","1","1","2","2","1","2","2","1","1","1","1","1","1","1","1","1","2","2","2","1","1","1","2","2","3","1","1","1","1")

dt <- data.frame(x, y)


# Build plot
ggplot(dt, aes(x, fill = y)) +
geom_bar(position = "fill") +
scale_y_continuous(labels = scales::percent)

xx <- c(2,2,1,1,2,1,1,1,1,1,1,2,1,1,1,1,1,1,1,1,1,1,1,1,2,1,2,1,1,1,1,1,2,1,1,1,1)
yy <- c(2,2,2,1,2,1,2,1,1,1,2,2,1,2,2,1,1,1,1,1,1,1,1,1,2,2,2,1,1,1,2,2,3,1,1,1,1)

wilcox.test(yy,xx, paired = TRUE, alternative = "greater")

age,22,25,26,31,34,39,40,43,43,47,49,51,53,53,53,54,56,56,56,58,59,60,61,62,63,68,69,70,71,73,73,74,74,75,76,77,78,79,81,82,82,84,89

cortex_R_T1,1063,979,1127,997,1171,1007,1010,1221,1026,1074,1381,1181,1112,1065,1195,963,1001,1062,1180,1050,1007,782,1015,1009,1151,1070,1320,1018,1304,1082,1025,1111,1099,1082,1029,1017,938,1294,1200,1091,1039,1109,1158

cortex_R_T2,103,109,118,122,122,126,110,93,95,111,106,146,115,110,108,116,115,116,113,108,128,119,210,120,112,113,100,125,126,127,99,117,110,103,132,140,115,116,111,130,122,136,144

cortex_R_PD,83.1,83.3,74.2,76.3,83.9,76.2,79.3,84,83.2,79.2,81.4,75.1,79.2,76.4,85.5,72.8,75.5,80.6,85.1,79.3,70.9,69.9,73.1,75.8,82.4,81.8,85.1,75.4,83.4,74.1,78.3,77.8,83.2,78,74.1,76.1,72.6,81.9,83.8,81.1,72.8,78.4,72.8

cortex_L_T1,1185,1089,1083,965,1016,1100,1116,1222,1065,1020,1417,1052,1193,1070,1109,993,1079,1102,1121,1733,1028,867,1103,1195,1148,1056,1257,1010,1354,1035,1080,1102,1086,1096,1130,1125,1084,1219,1118,994,1142,1137,1004

cortex_L_T2,107,109,108,104,111,123,116,90,93,105,110,103,130,112,112,104,109,115,112,130,110,103,213,117,97,113,105,103,123,115,108,122,106,119,98,130,110,123,120,104,127,101,124

cortex_L_PD,86.4,83.8,79.8,74.4,79.4,77,82.5,89.4,81.2,80.9,83.8,80.3,77.5,77.1,76.6,79,84.1,77.9,83.9,91.2,75.5,74.4,70.6,78.7,86.9,84.1,80.7,80.5,85.5,72.8,75.6,76.7,79.1,76.5,82.1,74.6,78,80.7,808,70,76.4,87.3,73.8

thala_R_T1,750,744,759,726,749,749,796,822,750,764,859,641,780,830,721,718,795,707,763,784,779,839,733,718,757,720,923,772,784,728,710,790,730,794,733,909,883,741,772,772,761,714,762

thala_R_T2,82,87,86,84,87,81,90,77,78,84,87,83,93,89,96,78,88,87,90,84,103,97,81,86,91,88,88,90,95,88,97,88,90,88,93,107,99,134,88,85,90,86,96

thala_R_PD,74.4,70.3,73.8,74.2,71.9,72.9,70.5,74.5,74.4,72.8,79.7,66.9,70.3,73.4,71.4,72.9,74.5,70,74,73.8,67.4,72.2,67.4,70.3,68.5,69.1,71.5,73.2,70.6,7.2,67.3,73,71.4,70.9,71,69,72.7,61.2,68.4,73.8,73.7,69.6,70

thala_L_T1,742,757,760,789,748,722,723,812,742,705,834,629,705,804,741,746,761,721,763,768,766,856,727,710,779,703,930,690,785,775,797,774,752,738,859,865,951,793,789,740,826,727,790

thala_L_T2,96,87,87,87,89,79,81,79,86,85,80,84,79,93,80,89,87,86,87,84,100,102,100,91,92,80,80,83,94,91,98,81,88,90,87,103,101,107,100,92,97,91,97

thala_L_PD,72.8,72.3,73.2,73.8,70.2,72.8,73.7,74.4,69.1,71.8,80.4,65.2,76.7,73.8,72.1,72.2,75.1,69.5,70.9,72,71.6,73.6,65.8,72.1,71.1,69.8,79.1,69.2,71.2,72.8,74.6,74.8,72.8,72.1,76.8,70.4,75.2,70.6,69.1,72.9,76.6,69.2,70.7

CSF_R_T1,4298,2286,4300,4295,4300,4296,4297,4300,4295,4294,4292,4295,4300,4294,4144,4292,4296,4293,4298,4297,4288,4298,4300,4288,4293,4297,4284,4288,4288,4287,4300,4300,4300,4282,4299,4058,4295,4291,4294,4289,4270,4300,4288

CSF_R_T2,1017,290,1520,1691,1212,1252,1382,862,1057,1513,1270,1588,1505,1456,1771,1367,1413,1634,1410,1558,1202,1664,1367,1752,1519,1312,781,1784,1688,1376,1452,1773,1217,1899,1462,1372,1692,1707,1488,1328,1686,1650,1909

CSF_R_PD,108,103.1,108,108,108,108,108,108,108,108,108,108,108,107.7,108,108,108,108,108,106.5,105.5,105.5,108,105.3,108,108,107.5,108,108,108,107.4,108,108,96.6,108,101.8,106.4,107.2,107.2,105.6,106.8,107,103

CSF_L_T1,4300,2641,4294,4300,4300,4298,4291,4296,4288,4290,4289,4294,4292,4295,4300,4298,4294,4297,4295,4291,4291,4292,4300,4282,4294,4272,4299,4293,4295,4266,4294,4300,4293,4286,4294,4293,4292,4291,4293,4299,4293,4282,4300

CSF_L_T2,1062,300,1332,1436,1228,1001,1440,1021,1239,1407,1355,1648,1546,1111,1770,1524,1512,1487,1514,1632,1391,1662,1498,1552,1438,1237,722,1722,1754,1334,1514,1799,1387,1952,849,1761,1684,1732,1512,1337,1897,1514,1776

CSF_L_PD,108,104.1,108,108,108,107.8,108,108,108,108,107.8,107.9,108,108,108,108,108,108,107.8,107.6,107.2,106.4,108,104.1,108,107.9,107.7,107.1,107.6,104.1,106.2,107.7,108,102.9,108,107.4,107.5,107.4,106.7,105.3,106,107.8,106

Semi_R_T1,623,739,622,635,620,636,688,634,669,871,759,669,622,725,624,712,690,781,728,680,710,600,679,692,737,713,713,785,601,626,604,617,615,684,611,604,637,635,695,719,638,745,608

Semi_R_T2,94,114,91,89,98,103,88,84,101,120,104,91,96,110,95,123,82,116,113,108,101,95,106,101,111,92,103,135,102,90,106,95,98,109,98,95,102,94,109,100,111,110,109

Semi_R_PD,64.5,64.7,65.5,62.3,63.4,64.3,68,66.5,63.1,72,69.1,68.8,63.9,67.9,66,65.3,73.2,66.5,66.3,66,69.1,65.5,66.9,70.3,62.7,68.6,66.4,69.2,61.6,67.5,64.1,65.4,62.9,60.6,62.8,65.2,64.9,65.3,65.3,65.7,62,68.2,62.8

Semi_L_T1,639,680,615,527,644,602,676,605,707,801,759,660,629,637,699,715,654,703,708,697,669,650,634,773,728,741,743,700,650,626,676,609,627,647,622,624,639,650,619,702,651,714,652

Semi_L_T2,90,114,90,80,97,92,89,85,113,126,113,89,101,101,84,108,82,91,117,102,104,92,98,105,116,108,115,108,103,99,109,90,96,103,99,100,101,107,100,108,101,112,103

Semi_L_PD,65.1,66.3,65.4,62,65.1,65.1,67,64.6,66.9,69.5,69.3,65.7,63.2,65.8,69.2,67.1,70,72.7,67.7,68.7,65.4,65.9,65.5,69.9,65,67.8,70.3,67.2,64.4,64.2,67.2,65.5,65.2,64.1,64.1,62.3,69.4,63.3,64.8,66.4,64.5,68,65.6

Genu_T1,,,,,,,,,,,,,,,,,,,,,,,,,,,,,,,,,,,,,,,,,,,
Genu_T2,,,,,,,,,,,,,,,,,,,,,,,,,,,,,,,,,,,,,,,,,,,
Genu_PD,,,,,,,,,,,,,,,,,,,,,,,,,,,,,,,,,,,,,,,,,,,
Splen_T1,,,,,,,,,,,,,,,,,,,,,,,,,,,,,,,,,,,,,,,,,,,
Splen_T2,,,,,,,,,,,,,,,,,,,,,,,,,,,,,,,,,,,,,,,,,,,
Splen_PD,,,,,,,,,,,,,,,,,,,,,,,,,,,,,,,,,,,,,,,,,,,
PJ vs JA

- FLAIR
-- Sy_FLAIR

x <-c(3,3,3,3,2,3,3,3,2,3,2,3,3,3,3,3,1,2,3,3,3,2,1,2,3,3,2,3,3,3,3,3,3,3,2,3,3,3,2,3,2,3,1,3,2,2,2,1,3,3,2,3,2,3,3,3,3,3,3,3,3,1,1,1,1,3,2,2,2,1,1,3,3,3,2,3,2,2,2,3,2,1,3,3,2,3,2,3,3,1,2,3,2,2,3,2,3,1,2,2,2,2,2,3,3,3,2,3,3,3,2,3,3,3,3,1,2,1,2,3,3,3,3,2,2,1,2)

y <-c(3,3,3,3,2,3,3,3,2,3,2,3,3,3,3,3,1,2,3,3,3,2,1,2,3,3,2,3,3,3,3,3,3,3,3,3,3,3,2,2,3,3,1,3,2,2,2,1,3,3,3,3,2,3,3,3,3,3,3,3,2,1,1,1,1,3,2,2,2,1,2,3,3,3,3,2,2,2,2,3,2,1,3,3,2,2,2,3,3,1,2,3,2,3,2,3,3,1,2,2,2,2,2,3,3,3,2,3,3,3,2,3,3,3,3,1,2,1,2,3,3,3,3,3,2,1,2)

data <- data.frame(x,y)

my_table <- table(data$x, data$y)

CohenKappa(my_table, y = NULL, weights = "Fleiss-Cohen", conf.level = 0.95)
kappa    lwr.ci    upr.ci
0.8956054 0.7163949 1.0748160


wilcox.test(x, y, paired = TRUE)

	Wilcoxon signed rank test with continuity correction

data:  x and y
V = 35, p-value = 0.4281
alternative hypothesis: true location shift is not equal to 0

-- Co_FLAIR

x <-c(2,2,2,3,3,2,2,2,3,2,3,2,3,3,3,1,2,1,1,3,3,3,1,2,3,2,3,3,3,1,2,3,1,3,3,3,3,3,3,3,2,3,1,3,2,3,3,3,3,3,3,2,3,3,3,2,1,2,2,2,2,1,1,1,1,2,2,2,2,1,1,2,2,2,3,2,2,3,2,1,3,3,2,2,3,2,3,3,2,3,3,2,3,3,2,3,2,2,3,2,2,2,2,2,3,3,3,2,2,2,3,2,2,2,2,1,1,1,2,2,2,2,3,3,2,3,2)


y <-c(2,3,2,3,3,2,2,3,3,2,3,2,3,3,3,1,2,1,1,3,3,3,1,2,3,2,3,3,3,1,2,3,1,3,3,3,3,3,3,3,2,3,2,3,2,3,3,3,3,3,3,3,3,3,3,2,2,2,2,2,2,1,1,1,1,2,2,2,2,1,1,2,2,2,3,2,2,3,2,1,3,3,2,3,2,2,3,3,2,3,3,2,3,3,3,3,2,2,3,2,2,2,2,2,3,3,3,2,2,2,3,2,2,2,2,1,1,1,2,2,2,2,3,3,2,3,2)

CohenKappa(my_table, y = NULL, weights = "Fleiss-Cohen", conf.level = 0.95)
kappa    lwr.ci    upr.ci
0.9341030 0.7531986 1.1150074

wilcox.test(x, y, paired = TRUE)

	Wilcoxon signed rank test with continuity correction

data:  x and y
V = 4.5, p-value = 0.04108

-- OA_FLAIR

x <-c(3,3,3,3,2,3,3,3,2,3,2,3,3,3,3,3,1,2,3,3,3,2,1,2,3,3,2,3,3,3,3,3,3,3,2,3,3,3,2,3,2,3,1,3,2,2,2,1,3,3,2,3,2,3,3,3,3,3,3,3,3,1,1,1,1,3,2,2,2,1,1,3,3,3,2,3,2,2,2,3,2,1,3,3,2,3,2,3,3,1,2,3,2,2,3,2,3,1,2,2,2,2,2,3,3,3,2,3,3,3,2,3,3,3,3,1,2,1,2,3,3,3,3,2,2,1,2,2,2,2,3,3,2,2,2,3,2,3,2,3,3,3,1,2,1,1,3,3,3,1,2,3,2,3,3,3,1,2,3,1,3,3,3,3,3,3,3,2,3,1,3,2,3,3,3,3,3,3,2,3,3,3,2,1,2,2,2,2,1,1,1,1,2,2,2,2,1,1,2,2,2,3,2,2,3,2,1,3,3,2,2,3,2,3,3,2,3,3,2,3,3,2,3,2,2,3,2,2,2,2,2,3,3,3,2,2,2,3,2,2,2,2,1,1,1,2,2,2,2,3,3,2,3,2)

y <-c(3,3,3,3,2,3,3,3,2,3,2,3,3,3,3,3,1,2,3,3,3,2,1,2,3,3,2,3,3,3,3,3,3,3,3,3,3,3,2,2,3,3,1,3,2,2,2,1,3,3,3,3,2,3,3,3,3,3,3,3,2,1,1,1,1,3,2,2,2,1,2,3,3,3,3,2,2,2,2,3,2,1,3,3,2,2,2,3,3,1,2,3,2,3,2,3,3,1,2,2,2,2,2,3,3,3,2,3,3,3,2,3,3,3,3,1,2,1,2,3,3,3,3,3,2,1,2,2,3,2,3,3,2,2,3,3,2,3,2,3,3,3,1,2,1,1,3,3,3,1,2,3,2,3,3,3,1,2,3,1,3,3,3,3,3,3,3,2,3,2,3,2,3,3,3,3,3,3,3,3,3,3,2,2,2,2,2,2,1,1,1,1,2,2,2,2,1,1,2,2,2,3,2,2,3,2,1,3,3,2,3,2,2,3,3,2,3,3,2,3,3,3,3,2,2,3,2,2,2,2,2,3,3,3,2,2,2,3,2,2,2,2,1,1,1,2,2,2,2,3,3,2,3,2)

CohenKappa(my_table, y = NULL, weights = "Fleiss-Cohen", conf.level = 0.95)
kappa    lwr.ci    upr.ci
0.9154327 0.7869539 1.0439114

wilcox.test(x, y, paired = TRUE)

	Wilcoxon signed rank test with continuity correction

data:  x and y
V = 66, p-value = 0.05188

-- Sy_T1

x <-c(1,1,1,1,1,2,1,1,1,1,2,1,1,1,2,1,1,1,1,2,2,2,2,1,2,2,1,2,2,2,1,2,2,2,1,1,2,2,2,1,2,3,1,1,1,2,2,2,2,2,1,1,2,2,2,1,3,2,2,2,2,1,1,1,1,1,1,1,1,2,2,2,3,2,1,1,1,2,3,2,1,1,1,1,1,2,1,2,2,1,1,2,2,2,1,1,1,1,1,1,1,2,2,2,2,2,1,1,1,1,1,1,1,2,1,1,1,1,1,1,2,2,2,1,2,1,1)

y <-c(1,1,1,1,1,2,1,2,1,2,2,1,1,1,3,1,1,1,1,2,2,2,2,1,2,3,1,2,2,2,1,2,2,2,1,2,1,2,2,2,1,3,1,1,1,2,2,1,2,2,2,1,2,2,2,1,2,2,2,1,1,1,1,1,1,1,1,1,2,2,2,2,3,2,1,1,1,2,2,2,1,1,1,1,1,2,2,2,2,1,1,2,2,2,1,1,1,1,1,1,1,2,2,2,3,2,1,2,1,1,1,1,1,2,2,1,1,1,1,1,2,2,2,1,2,1,1)


CohenKappa(my_table, y = NULL, weights = "Fleiss-Cohen", conf.level = 0.95)
kappa    lwr.ci    upr.ci
0.7671524 0.6101855 0.9241192

wilcox.test(x, y, paired = TRUE)

	Wilcoxon signed rank test with continuity correction

data:  x and y
V = 70, p-value = 0.261
alternative hypothesis: true location shift is not equal to 0

-- Co_T1

x <-c(1,1,1,1,1,1,1,1,1,1,2,1,1,1,2,1,1,1,1,2,2,2,1,1,2,1,1,1,2,1,1,1,2,2,1,1,1,2,1,1,1,2,1,1,1,1,2,1,1,1,1,1,1,2,1,1,2,1,1,1,1,1,1,1,1,1,1,1,2,2,1,2,2,2,1,1,1,1,2,1,1,1,1,1,1,1,1,1,1,1,1,2,2,2,1,1,1,1,1,1,1,1,1,1,2,1,1,1,1,1,1,1,1,2,1,1,1,1,1,1,1,1,1,1,2,1,1)


y <-c(1,1,1,1,1,1,1,1,1,1,2,1,1,1,2,1,1,1,1,2,2,2,1,1,3,1,1,1,2,1,1,1,2,2,1,1,1,2,1,1,1,2,1,1,1,1,2,1,1,2,2,1,2,2,1,1,2,1,1,1,1,1,1,1,1,1,1,1,2,2,1,2,2,2,1,1,1,1,2,1,1,1,1,1,1,1,1,1,1,1,1,2,2,2,1,1,1,1,1,1,1,1,1,1,2,1,1,1,1,1,1,1,1,3,1,2,1,2,1,2,1,1,1,1,2,1,1)

data <- data.frame(x,y)

my_table <- table(data$x, data$y)

w <- factor(x, levels = union(x, y))
> z <- factor(y, levels = union(x, y))
>
> my_table <- table(w, z)
> CohenKappa(my_table, y = NULL, weights = "Fleiss-Cohen", conf.level =0.95)

kappa    lwr.ci    upr.ci
0.8402516 0.7219780 0.9585251

wilcox.test(x, y, paired = TRUE)

	Wilcoxon signed rank test with continuity correction

data:  x and y
V = 0, p-value = 0.005962

-- OA_T1

x <-c(1,1,1,1,1,2,1,1,1,1,2,1,1,1,2,1,1,1,1,2,2,2,2,1,2,2,1,2,2,2,1,2,2,2,1,1,2,2,2,1,2,3,1,1,1,2,2,2,2,2,1,1,2,2,2,1,3,2,2,2,2,1,1,1,1,1,1,1,1,2,2,2,3,2,1,1,1,2,3,2,1,1,1,1,1,2,1,2,2,1,1,2,2,2,1,1,1,1,1,1,1,2,2,2,2,2,1,1,1,1,1,1,1,2,1,1,1,1,1,1,2,2,2,1,2,1,1,1,1,1,1,1,1,1,1,1,1,2,1,1,1,2,1,1,1,1,2,2,2,1,1,2,1,1,1,2,1,1,1,2,2,1,1,1,2,1,1,1,2,1,1,1,1,2,1,1,1,1,1,1,2,1,1,2,1,1,1,1,1,1,1,1,1,1,1,2,2,1,2,2,2,1,1,1,1,2,1,1,1,1,1,1,1,1,1,1,1,1,2,2,2,1,1,1,1,1,1,1,1,1,1,2,1,1,1,1,1,1,1,1,2,1,1,1,1,1,1,1,1,1,1,2,1,1)

y <-c(1,1,1,1,1,2,1,2,1,2,2,1,1,1,3,1,1,1,1,2,2,2,2,1,2,3,1,2,2,2,1,2,2,2,1,2,1,2,2,2,1,3,1,1,1,2,2,1,2,2,2,1,2,2,2,1,2,2,2,1,1,1,1,1,1,1,1,1,2,2,2,2,3,2,1,1,1,2,2,2,1,1,1,1,1,2,2,2,2,1,1,2,2,2,1,1,1,1,1,1,1,2,2,2,3,2,1,2,1,1,1,1,1,2,2,1,1,1,1,1,2,2,2,1,2,1,1,1,1,1,1,1,1,1,1,1,1,2,1,1,1,2,1,1,1,1,2,2,2,1,1,3,1,1,1,2,1,1,1,2,2,1,1,1,2,1,1,1,2,1,1,1,1,2,1,1,2,2,1,2,2,1,1,2,1,1,1,1,1,1,1,1,1,1,1,2,2,1,2,2,2,1,1,1,1,2,1,1,1,1,1,1,1,1,1,1,1,1,2,2,2,1,1,1,1,1,1,1,1,1,1,2,1,1,1,1,1,1,1,1,3,1,2,1,2,1,2,1,1,1,1,2,1,1)

CohenKappa(my_table, y = NULL, weights = "Fleiss-Cohen", conf.level =0.95

kappa    lwr.ci    upr.ci
0.8078238 0.7069102 0.9087374

Wilcoxon signed rank test with continuity correction

data:  x and y
V = 98, p-value = 0.01284

- T2
-- Sy_T2

x <-c(2,2,2,2,2,2,2,2,2,2,2,2,2,2,2,3,1,2,2,2,3,2,1,1,3,2,2,2,3,3,3,3,3,3,2,2,2,2,2,3,2,3,1,3,2,2,2,2,3,2,2,2,2,2,3,2,2,2,3,2,2,1,1,1,1,2,2,2,2,2,2,3,2,2,2,2,2,3,2,3,1,1,2,2,2,2,2,2,2,1,2,2,2,2,2,2,2,1,2,3,3,3,3,3,3,2,2,2,2,3,1,2,2,2,2,1,2,1,2,2,2,2,2,2,2,1,2)

y <-c(2,3,2,2,2,2,2,2,2,3,2,2,2,2,2,3,1,2,2,3,3,2,1,1,3,3,2,2,3,3,3,3,3,3,3,2,3,2,2,2,3,3,3,1,3,1,1,1,3,3,3,3,3,2,3,2,2,2,3,2,2,1,1,1,1,3,2,2,2,2,2,3,2,2,2,2,2,3,2,3,1,1,2,2,2,3,2,2,2,1,2,2,2,2,2,2,2,1,2,3,3,3,3,3,3,2,2,2,2,3,1,2,2,2,2,1,2,1,2,3,2,3,2,2,2,1,2)

CohenKappa(my_table, y = NULL, weights = "Fleiss-Cohen", conf.level =0.95)

kappa    lwr.ci    upr.ci

0.7114105 0.5475459 0.8752751
wilcox.test(x, y, paired = TRUE)

	Wilcoxon signed rank test with continuity correction

data:  x and y
V = 63.5, p-value = 0.02545
alternative hypothesis: true location shift is not equal to 0

-- Co_T2

x <-c(2,2,2,2,2,2,2,2,2,2,2,2,2,2,2,3,1,2,2,2,3,2,1,1,3,2,2,2,3,3,3,3,3,3,2,2,2,2,2,3,2,3,1,3,2,2,2,2,3,2,2,2,2,2,3,2,2,2,3,2,2,1,1,1,1,2,2,2,2,2,2,3,2,2,2,2,2,3,2,3,1,1,2,2,2,2,2,2,2,1,2,2,2,2,2,2,2,1,2,3,3,3,3,3,3,2,2,2,2,3,1,2,2,2,2,1,2,1,2,2,2,2,2,2,2,1,2)

y <-c(2,3,2,2,2,2,2,2,2,3,2,2,2,2,2,2,1,2,2,3,3,2,1,1,2,2,2,2,3,2,2,3,3,2,3,2,2,2,2,2,2,3,1,2,2,1,2,2,1,2,2,1,2,3,2,2,2,2,3,2,2,1,1,1,1,2,2,2,2,2,2,2,2,2,2,2,2,2,2,3,2,2,1,2,2,2,2,2,2,1,2,2,2,2,2,2,2,2,2,2,2,2,2,1,3,2,2,2,2,2,1,2,2,3,2,2,1,1,2,2,2,2,2,2,2,2,2)

data <- data.frame(x,y)

my_table <- table(data$x, data$y)

CohenKappa(my_table, y = NULL, weights = "Fleiss-Cohen", conf.level =0.95)
kappa    lwr.ci    upr.ci
0.4753207 0.3317800 0.6188615

Wilcoxon signed rank test with continuity correction

data:  x and y
V = 357.5, p-value = 0.05238

-- OA_T2

x <-c(2,2,2,2,2,2,2,2,2,2,2,2,2,2,2,3,1,2,2,2,3,2,1,1,3,2,2,2,3,3,3,3,3,3,2,2,2,2,2,3,2,3,1,3,2,2,2,2,3,2,2,2,2,2,3,2,2,2,3,2,2,1,1,1,1,2,2,2,2,2,2,3,2,2,2,2,2,3,2,3,1,1,2,2,2,2,2,2,2,1,2,2,2,2,2,2,2,1,2,3,3,3,3,3,3,2,2,2,2,3,1,2,2,2,2,1,2,1,2,2,2,2,2,2,2,1,2,2,2,2,2,2,2,2,2,2,2,2,2,2,2,2,3,1,2,2,2,3,2,1,1,3,2,2,2,3,3,3,3,3,3,2,2,2,2,2,3,2,3,1,3,2,2,2,2,3,2,2,2,2,2,3,2,2,2,3,2,2,1,1,1,1,2,2,2,2,2,2,3,2,2,2,2,2,3,2,3,1,1,2,2,2,2,2,2,2,1,2,2,2,2,2,2,2,1,2,3,3,3,3,3,3,2,2,2,2,3,1,2,2,2,2,1,2,1,2,2,2,2,2,2,2,1,2)

y <-c(2,3,2,2,2,2,2,2,2,3,2,2,2,2,2,3,1,2,2,3,3,2,1,1,3,3,2,2,3,3,3,3,3,3,3,2,3,2,2,2,3,3,3,1,3,1,1,1,3,3,3,3,3,2,3,2,2,2,3,2,2,1,1,1,1,3,2,2,2,2,2,3,2,2,2,2,2,3,2,3,1,1,2,2,2,3,2,2,2,1,2,2,2,2,2,2,2,1,2,3,3,3,3,3,3,2,2,2,2,3,1,2,2,2,2,1,2,1,2,3,2,3,2,2,2,1,2,2,3,2,2,2,2,2,2,2,3,2,2,2,2,2,2,1,2,2,3,3,2,1,1,2,2,2,2,3,2,2,3,3,2,3,2,2,2,2,2,2,3,1,2,2,1,2,2,1,2,2,1,2,3,2,2,2,2,3,2,2,1,1,1,1,2,2,2,2,2,2,2,2,2,2,2,2,2,2,3,2,2,1,2,2,2,2,2,2,1,2,2,2,2,2,2,2,2,2,2,2,2,2,1,3,2,2,2,2,2,1,2,2,3,2,2,1,1,2,2,2,2,2,2,2,2,2)

CohenKappa(my_table, y = NULL, weights = "Fleiss-Cohen", conf.level =0.95)
kappa    lwr.ci    upr.ci
0.6105019 0.5011720 0.7198317

wilcox.test(x, y, paired = TRUE)

	Wilcoxon signed rank test with continuity correction

data:  x and y
V = 744, p-value = 0.9924

- PD

x <-c(2,2,1,2,2,2,2,2,2,1,2,1,2,2,3,2,1,1,1,2,3,2,1,1,2,2,1,3,3,1,2,2,2,2,1,2,2,3,3,3,3,1,1,3,1,3,3,1,2,1,3,1,1,2,3,1,1,1,2,3,3,1,1,1,1,1,1,1,2,1,1,2,1,3,1,2,1,2,2,2,1,1,2,3,3,3,3,3,2,2,1,3,2,2,1,1,3,1,2,1,1,3,3,2,3,2,1,3,2,3,1,1,2,2,2,1,1,1,2,2,2,2,2,1,3,1,1)

y <-c(2,2,1,2,2,2,2,2,2,1,1,1,2,2,3,2,1,1,1,2,2,3,1,1,2,2,1,3,3,1,2,2,2,2,2,2,2,3,3,3,3,1,1,3,1,2,2,1,2,1,2,1,1,2,3,1,1,1,2,3,1,1,1,1,1,1,1,1,3,1,1,2,1,3,1,2,1,2,2,2,1,1,2,3,3,3,3,3,2,2,1,3,2,2,1,1,3,1,2,1,1,3,3,2,2,2,1,3,2,3,1,1,2,3,2,1,1,1,2,2,2,2,2,1,3,1,1)


CohenKappa(my_table, y = NULL, weights = "Fleiss-Cohen", conf.level =0.95)

kappa    lwr.ci    upr.ci
0.9052340 0.7068003 1.1036677

wilcox.test(x, y, paired = TRUE)

	Wilcoxon signed rank test with continuity correction

data:  x and y
V = 44, p-value = 0.3075
alternative hypothesis: true location shift is not equal to 0


-- PSIR

x <-c(3,3,2,3,3,3,3,3,1,1,3,2,3,3,3,3,1,1,1,3,3,3,2,2,3,3,2,3,3,3,1,3,3,3,2,3,2,3,3,3,3,3,1,3,3,3,3,3,3,3,3,3,3,3,3,2,3,3,2,3,3,1,1,1,1,3,1,1,3,3,3,3,3,3,1,3,3,3,3,3,3,1,2,3,3,3,3,3,3,1,1,3,2,2,2,1,3,1,2,2,2,3,3,2,3,2,3,3,2,3,1,1,3,3,3,1,3,3,2,2,3,3,3,1,3,1,1)

y <-c(3,3,2,3,2,3,3,3,1,1,3,2,3,3,3,3,1,1,1,3,2,2,2,2,3,3,2,3,3,3,1,3,3,3,2,3,2,3,3,3,3,3,1,3,3,3,3,3,3,3,3,2,3,3,3,2,3,3,3,3,3,1,1,1,1,3,1,1,3,3,3,3,3,3,1,2,3,3,3,3,3,1,2,3,2,3,3,3,3,1,1,3,2,2,2,2,3,1,2,2,2,3,3,2,3,2,2,3,1,3,1,1,3,3,3,1,3,3,2,2,2,3,3,1,3,1,1)

CohenKappa(my_table, y = NULL, weights = "Fleiss-Cohen", conf.level = 0.95)
kappa    lwr.ci    upr.ci
0.9320095 0.7391281 1.1248910

wilcox.test(x, y, paired = TRUE)

	Wilcoxon signed rank test with continuity correction

data:  x and y
V = 54, p-value = 0.03937
alternative hypothesis: true location shift is not equal to 0


-- Diff

x <-c(3,3,3,3,3,3,3,3,3,3,2,3,3,1,3,3,2,2,3,2,3,3,3,3,3,2,3,3,3,3,3,3,3,2,2,3,2,3)
y <-c(3,3,3,3,3,3,3,3,3,3,2,3,3,1,3,3,3,2,3,2,2,3,3,3,3,3,3,3,3,3,3,3,3,2,2,3,2,3)


CohenKappa(my_table, y = NULL, weights = "Fleiss-Cohen", conf.level = 0.95)
kappa    lwr.ci    upr.ci
0.8357349 0.6086325 1.0628372

wilcox.test(x, y, paired = TRUE)

	Wilcoxon signed rank test with continuity correction

data:  x and y
V = 2, p-value = 0.7728
alternative hypothesis: true location shift is not equal to 0


- inter-method

-- PJ

--- PJ_FLAIR

x <-c(3,3,3,3,2,3,3,3,2,3,2,3,3,3,3,3,1,2,3,3,3,2,1,2,3,3,2,3,3,3,3,3,3,3,2,3,3,3,2,3,2,3,1,3,2,2,2,1,3,3,2,3,2,3,3,3,3,3,3,3,3,1,1,1,1,3,2,2,2,1,1,3,3,3,2,3,2,2,2,3,2,1,3,3,2,3,2,3,3,1,2,3,2,2,3,2,3,1,2,2,2,2,2,3,3,3,2,3,3,3,2,3,3,3,3,1,2,1,2,3,3,3,3,2,2,1,2)

y <-c(2,2,2,3,3,2,2,2,3,2,3,2,3,3,3,1,2,1,1,3,3,3,1,2,3,2,3,3,3,1,2,3,1,3,3,3,3,3,3,3,2,3,1,3,2,3,3,3,3,3,3,2,3,3,3,2,1,2,2,2,2,1,1,1,1,2,2,2,2,1,1,2,2,2,3,2,2,3,2,1,3,3,2,2,3,2,3,3,2,3,3,2,3,3,2,3,2,2,3,2,2,2,2,2,3,3,3,2,2,2,3,2,2,2,2,1,1,1,2,2,2,2,3,3,2,3,2)

data <- data.frame(x,y)

my_table <- table(data$x, data$y)

CohenKappa(my_table, y = NULL, weights = "Fleiss-Cohen", conf.level = 0.95)
kappa      lwr.ci      upr.ci
0.15904450 -0.01430642  0.33239541


wilcox.test(x, y, paired = TRUE)

	Wilcoxon signed rank test with continuity correction

data:  x and y
V = 1829, p-value = 0.06971
alternative hypothesis: true location shift is not equal to 0


--- PJ_T1

x <-c(1,1,1,1,1,2,1,1,1,1,2,1,1,1,2,1,1,1,1,2,2,2,2,1,2,2,1,2,2,2,1,2,2,2,1,1,2,2,2,1,2,3,1,1,1,2,2,2,2,2,1,1,2,2,2,1,3,2,2,2,2,1,1,1,1,1,1,1,1,2,2,2,3,2,1,1,1,2,3,2,1,1,1,1,1,2,1,2,2,1,1,2,2,2,1,1,1,1,1,1,1,2,2,2,2,2,1,1,1,1,1,1,1,2,1,1,1,1,1,1,2,2,2,1,2,1,1)

y <-c(1,1,1,1,1,1,1,1,1,1,2,1,1,1,2,1,1,1,1,2,2,2,1,1,2,1,1,1,2,1,1,1,2,2,1,1,1,2,1,1,1,2,1,1,1,1,2,1,1,1,1,1,1,2,1,1,2,1,1,1,1,1,1,1,1,1,1,1,2,2,1,2,2,2,1,1,1,1,2,1,1,1,1,1,1,1,1,1,1,1,1,2,2,2,1,1,1,1,1,1,1,1,1,1,2,1,1,1,1,1,1,1,1,2,1,1,1,1,1,1,1,1,1,1,2,1,1)


w <- factor(x, levels = union(x, y))
z <- factor(y, levels = union(x, y))

my_table <- table(w, z)

CohenKappa(my_table, y = NULL, weights = "Fleiss-Cohen", conf.level =0.95)
kappa    lwr.ci    upr.ci
0.4716069 0.3270236 0.6161902


wilcox.test(x, y, paired = TRUE)

	Wilcoxon signed rank test with continuity correction

data:  x and y
V = 684, p-value = 9.175e-09


--- PJ_T2

x <-c(2,2,2,2,2,2,2,2,2,2,2,2,2,2,2,3,1,2,2,2,3,2,1,1,3,2,2,2,3,3,3,3,3,3,2,2,2,2,2,3,2,3,1,3,2,2,2,2,3,2,2,2,2,2,3,2,2,2,3,2,2,1,1,1,1,2,2,2,2,2,2,3,2,2,2,2,2,3,2,3,1,1,2,2,2,2,2,2,2,1,2,2,2,2,2,2,2,1,2,3,3,3,3,3,3,2,2,2,2,3,1,2,2,2,2,1,2,1,2,2,2,2,2,2,2,1,2)

y <-c(2,3,2,2,2,2,2,2,2,3,2,2,2,2,2,2,1,2,2,3,3,2,1,1,2,2,2,2,3,2,2,3,3,2,3,2,2,2,2,2,2,3,1,2,2,1,2,1,1,2,2,1,2,3,2,2,2,2,3,2,2,1,1,1,1,2,2,2,2,2,2,2,2,2,2,2,2,2,2,3,2,2,1,2,2,2,2,2,2,1,2,2,2,2,2,2,2,2,2,2,2,2,2,1,2,2,2,2,2,2,1,2,2,3,2,2,1,1,2,2,2,2,2,2,2,2,2)

data <- data.frame(x,y)
> my_table <- table(data$x, data$y)
>
> CohenKappa(my_table, y = NULL, weights = "Fleiss-Cohen", conf.level = 0.95)
kappa    lwr.ci    upr.ci
0.4498592 0.3059374 0.5937810


wilcox.test(x, y, paired = TRUE)

	Wilcoxon signed rank test with continuity correction

data:  x and y
V = 413.5, p-value = 0.02732
alternative hypothesis: true location shift is not equal to 0


-- JA

--- JA_FLAIR

x <-c(3,3,3,3,2,3,3,3,2,3,2,3,3,3,3,3,1,2,3,3,3,2,1,2,3,3,2,3,3,3,3,3,3,3,3,3,3,3,2,2,3,3,1,3,2,2,2,1,3,3,3,3,2,3,3,3,3,3,3,3,2,1,1,1,1,3,2,2,2,1,2,3,3,3,3,2,2,2,2,3,2,1,3,3,2,2,2,3,3,1,2,3,2,3,2,3,3,1,2,2,2,2,2,3,3,3,2,3,3,3,2,3,3,3,3,1,2,1,2,3,3,3,3,3,2,1,2)

y <-c(2,3,2,3,3,2,2,3,3,2,3,2,3,3,3,1,2,1,1,3,3,3,1,2,3,2,3,3,3,1,2,3,1,3,3,3,3,3,3,3,2,3,2,3,2,3,3,3,3,3,3,3,3,3,3,2,2,2,2,2,2,1,1,1,1,2,2,2,2,1,1,2,2,2,3,2,2,3,2,1,3,3,2,3,2,2,3,3,2,3,3,2,3,3,3,3,2,2,3,2,2,2,2,2,3,3,3,2,2,2,3,2,2,2,2,1,1,1,2,2,2,2,3,3,2,3,2)

data <- data.frame(x,y)
my_table <- table(data$x, data$y)

CohenKappa(my_table, y = NULL, weights = "Fleiss-Cohen", conf.level = 0.95)
kappa     lwr.ci     upr.ci
0.23699348 0.06177326 0.41221370

wilcox.test(x, y, paired = TRUE)

	Wilcoxon signed rank test with continuity correction

data:  x and y
V = 1377, p-value = 0.1057


--- JA_T1

x <-c(1,1,1,1,1,2,1,2,1,2,2,1,1,1,3,1,1,1,1,2,2,2,2,1,2,3,1,2,2,2,1,2,2,2,1,2,1,2,2,2,1,3,1,1,1,2,2,1,2,2,2,1,2,2,2,1,2,2,2,1,1,1,1,1,1,1,1,1,2,2,2,2,3,2,1,1,1,2,2,2,1,1,1,1,1,2,2,2,2,1,1,2,2,2,1,1,1,1,1,1,1,2,2,2,3,2,1,2,1,1,1,1,1,2,2,1,1,1,1,1,2,2,2,1,2,1,1)


y <-c(1,1,1,1,1,1,1,1,1,1,2,1,1,1,2,1,1,1,1,2,2,2,1,1,3,1,1,1,2,1,1,1,2,2,1,1,1,2,1,1,1,2,1,1,1,1,2,1,1,2,2,1,2,2,1,1,2,1,1,1,1,1,1,1,1,1,1,1,2,2,1,2,2,2,1,1,1,1,2,1,1,1,1,1,1,1,1,1,1,1,1,2,2,2,1,1,1,1,1,1,1,1,1,1,2,1,1,1,1,1,1,1,1,3,1,2,1,2,1,2,1,1,1,1,2,1,1)


my_table <- table(data$x, data$y)

w <- factor(x, levels = union(x, y))

z <- factor(y, levels = union(x, y))

my_table <- table(w, z)

CohenKappa(my_table, y = NULL, weights = "Fleiss-Cohen", conf.level = 0.95)
kappa    lwr.ci    upr.ci
0.4406406 0.2892916 0.5919897


wilcox.test(x, y, paired = TRUE)

	Wilcoxon signed rank test with continuity correction

data:  x and y
V = 758.5, p-value = 1.459e-06


--- JA_T2

x <-c(2,3,2,2,2,2,2,2,2,3,2,2,2,2,2,3,1,2,2,3,3,2,1,1,3,3,2,2,3,3,3,3,3,3,3,2,3,2,2,2,3,3,3,1,3,1,1,1,3,3,3,3,3,2,3,2,2,2,3,2,2,1,1,1,1,3,2,2,2,2,2,3,2,2,2,2,2,3,2,3,1,1,2,2,2,3,2,2,2,1,2,2,2,2,2,2,2,1,2,3,3,3,3,3,3,2,2,2,2,3,1,2,2,2,2,1,2,1,2,3,2,3,2,2,2,1,2)

y <-c(2,3,2,2,2,2,2,2,2,3,2,2,2,2,2,2,1,2,2,3,3,2,1,1,2,2,2,2,3,2,2,3,3,2,3,2,2,2,2,2,2,3,1,2,2,1,2,2,1,2,2,1,2,3,2,2,2,2,3,2,2,1,1,1,1,2,2,2,2,2,2,2,2,2,2,2,2,2,2,3,2,2,1,2,2,2,2,2,2,1,2,2,2,2,2,2,2,2,2,2,2,2,2,1,3,2,2,2,2,2,1,2,2,3,2,2,1,1,2,2,2,2,2,2,2,2,2)

CohenKappa(my_table, y = NULL, weights = "Fleiss-Cohen", conf.level = 0.95)
kappa    lwr.ci    upr.ci
0.4285220 0.2711813 0.5858627


wilcox.test(x, y, paired = TRUE)

	Wilcoxon signed rank test with continuity correction

data:  x and y
V = 635, p-value = 0.0008885
alternative hypothesis: true location shift is not equal to 0

--- OA_FLAIR

x <-c(3,3,3,3,2,3,3,3,2,3,2,3,3,3,3,3,1,2,3,3,3,2,1,2,3,3,2,3,3,3,3,3,3,3,2,3,3,3,2,3,2,3,1,3,2,2,2,1,3,3,2,3,2,3,3,3,3,3,3,3,3,1,1,1,1,3,2,2,2,1,1,3,3,3,2,3,2,2,2,3,2,1,3,3,2,3,2,3,3,1,2,3,2,2,3,2,3,1,2,2,2,2,2,3,3,3,2,3,3,3,2,3,3,3,3,1,2,1,2,3,3,3,3,2,2,1,2,3,3,3,3,2,3,3,3,2,3,2,3,3,3,3,3,1,2,3,3,3,2,1,2,3,3,2,3,3,3,3,3,3,3,3,3,3,3,2,2,3,3,1,3,2,2,2,1,3,3,3,3,2,3,3,3,3,3,3,3,2,1,1,1,1,3,2,2,2,1,2,3,3,3,3,2,2,2,2,3,2,1,3,3,2,2,2,3,3,1,2,3,2,3,2,3,3,1,2,2,2,2,2,3,3,3,2,3,3,3,2,3,3,3,3,1,2,1,2,3,3,3,3,3,2,1,2)

y <-c(2,2,2,3,3,2,2,2,3,2,3,2,3,3,3,1,2,1,1,3,3,3,1,2,3,2,3,3,3,1,2,3,1,3,3,3,3,3,3,3,2,3,1,3,2,3,3,3,3,3,3,2,3,3,3,2,1,2,2,2,2,1,1,1,1,2,2,2,2,1,1,2,2,2,3,2,2,3,2,1,3,3,2,2,3,2,3,3,2,3,3,2,3,3,2,3,2,2,3,2,2,2,2,2,3,3,3,2,2,2,3,2,2,2,2,1,1,1,2,2,2,2,3,3,2,3,2,2,3,2,3,3,2,2,3,3,2,3,2,3,3,3,1,2,1,1,3,3,3,1,2,3,2,3,3,3,1,2,3,1,3,3,3,3,3,3,3,2,3,2,3,2,3,3,3,3,3,3,3,3,3,3,2,2,2,2,2,2,1,1,1,1,2,2,2,2,1,1,2,2,2,3,2,2,3,2,1,3,3,2,3,2,2,3,3,2,3,3,2,3,3,3,3,2,2,3,2,2,2,2,2,3,3,3,2,2,2,3,2,2,2,2,1,1,1,2,2,2,2,3,3,2,3,2)

CohenKappa(my_table, y = NULL, weights = "Fleiss-Cohen", conf.level = 0.95)
kappa     lwr.ci     upr.ci
0.19784433 0.07435589 0.32133277

wilcox.test(x, y, paired = TRUE)

	Wilcoxon signed rank test with continuity correction

data:  x and y
V = 6336, p-value = 0.01507

summary(x)
Min. 1st Qu.  Median    Mean 3rd Qu.    Max.
1.000   2.000   3.000   2.437   3.000   3.000

summary(y)
Min. 1st Qu.  Median    Mean 3rd Qu.    Max.
1.000   2.000   2.000   2.299   3.000   3.000

--- OA_T1

x <-c(1,1,1,1,1,2,1,1,1,1,2,1,1,1,2,1,1,1,1,2,2,2,2,1,2,2,1,2,2,2,1,2,2,2,1,1,2,2,2,1,2,3,1,1,1,2,2,2,2,2,1,1,2,2,2,1,3,2,2,2,2,1,1,1,1,1,1,1,1,2,2,2,3,2,1,1,1,2,3,2,1,1,1,1,1,2,1,2,2,1,1,2,2,2,1,1,1,1,1,1,1,2,2,2,2,2,1,1,1,1,1,1,1,2,1,1,1,1,1,1,2,2,2,1,2,1,1,1,1,1,1,1,2,1,2,1,2,2,1,1,1,3,1,1,1,1,2,2,2,2,1,2,3,1,2,2,2,1,2,2,2,1,2,1,2,2,2,1,3,1,1,1,2,2,1,2,2,2,1,2,2,2,1,2,2,2,1,1,1,1,1,1,1,1,1,2,2,2,2,3,2,1,1,1,2,2,2,1,1,1,1,1,2,2,2,2,1,1,2,2,2,1,1,1,1,1,1,1,2,2,2,3,2,1,2,1,1,1,1,1,2,2,1,1,1,1,1,2,2,2,1,2,1,1)

y <-c(1,1,1,1,1,1,1,1,1,1,2,1,1,1,2,1,1,1,1,2,2,2,1,1,2,1,1,1,2,1,1,1,2,2,1,1,1,2,1,1,1,2,1,1,1,1,2,1,1,1,1,1,1,2,1,1,2,1,1,1,1,1,1,1,1,1,1,1,2,2,1,2,2,2,1,1,1,1,2,1,1,1,1,1,1,1,1,1,1,1,1,2,2,2,1,1,1,1,1,1,1,1,1,1,2,1,1,1,1,1,1,1,1,2,1,1,1,1,1,1,1,1,1,1,2,1,1,1,1,1,1,1,1,1,1,1,1,2,1,1,1,2,1,1,1,1,2,2,2,1,1,2,1,1,1,2,1,1,1,2,2,1,1,1,2,1,1,1,2,1,1,1,1,2,1,1,1,1,1,1,2,1,1,2,1,1,1,1,1,1,1,1,1,1,1,2,2,1,2,2,2,1,1,1,1,2,1,1,1,1,1,1,1,1,1,1,1,1,2,2,2,1,1,1,1,1,1,1,1,1,1,2,1,1,1,1,1,1,1,1,2,1,1,1,1,1,1,1,1,1,1,2,1,1)


w <- factor(x, levels = union(x, y))
> z <- factor(y, levels = union(x, y))
>
> my_table <- table(w, z)
>
> CohenKappa(my_table, y = NULL, weights = "Fleiss-Cohen", conf.level =0.95)
kappa    lwr.ci    upr.ci
0.4551724 0.3520079 0.5583369

wilcox.test(x, y, paired = TRUE)

	Wilcoxon signed rank test with continuity correction

data:  x and y
V = 2888, p-value < 2.2e-16


--- OA_T2

x <-c(2,2,2,2,2,2,2,2,2,2,2,2,2,2,2,3,1,2,2,2,3,2,1,1,3,2,2,2,3,3,3,3,3,3,2,2,2,2,2,3,2,3,1,3,2,2,2,2,3,2,2,2,2,2,3,2,2,2,3,2,2,1,1,1,1,2,2,2,2,2,2,3,2,2,2,2,2,3,2,3,1,1,2,2,2,2,2,2,2,1,2,2,2,2,2,2,2,1,2,3,3,3,3,3,3,2,2,2,2,3,1,2,2,2,2,1,2,1,2,2,2,2,2,2,2,1,2,2,3,2,2,2,2,2,2,2,3,2,2,2,2,2,3,1,2,2,3,3,2,1,1,3,3,2,2,3,3,3,3,3,3,3,2,3,2,2,2,3,3,3,1,3,1,1,1,3,3,3,3,3,2,3,2,2,2,3,2,2,1,1,1,1,3,2,2,2,2,2,3,2,2,2,2,2,3,2,3,1,1,2,2,2,3,2,2,2,1,2,2,2,2,2,2,2,1,2,3,3,3,3,3,3,2,2,2,2,3,1,2,2,2,2,1,2,1,2,3,2,3,2,2,2,1,2)

y <-c(2,3,2,2,2,2,2,2,2,3,2,2,2,2,2,2,1,2,2,3,3,2,1,1,2,2,2,2,3,2,2,3,3,2,3,2,2,2,2,2,2,3,1,2,2,1,2,1,1,2,2,1,2,3,2,2,2,2,3,2,2,1,1,1,1,2,2,2,2,2,2,2,2,2,2,2,2,2,2,3,2,2,1,2,2,2,2,2,2,1,2,2,2,2,2,2,2,2,2,2,2,2,2,1,2,2,2,2,2,2,1,2,2,3,2,2,1,1,2,2,2,2,2,2,2,2,2,2,3,2,2,2,2,2,2,2,3,2,2,2,2,2,2,1,2,2,3,3,2,1,1,2,2,2,2,3,2,2,3,3,2,3,2,2,2,2,2,2,3,1,2,2,1,2,2,1,2,2,1,2,3,2,2,2,2,3,2,2,1,1,1,1,2,2,2,2,2,2,2,2,2,2,2,2,2,2,3,2,2,1,2,2,2,2,2,2,1,2,2,2,2,2,2,2,2,2,2,2,2,2,1,3,2,2,2,2,2,1,2,2,3,2,2,1,1,2,2,2,2,2,2,2,2,2)


CohenKappa(my_table, y = NULL, weights = "Fleiss-Cohen", conf.level = 0.95)
kappa    lwr.ci    upr.ci
0.4386471 0.3318701 0.5454240


wilcox.test(x, y, paired = TRUE)

	Wilcoxon signed rank test with continuity correction

data:  x and y
V = 2050.5, p-value = 7.306e-05


library(RColorBrewer)

sequence <- c(rep("sT1" , 76) , rep("cT1" , 76), rep("sPSIR" , 76), rep("sT2" , 76), rep("cT2" , 76), rep("sFLAIR" , 76), rep("cFLAIR" , 76))

quality <- c(2,2,2,1,2,1,2,1,1,1,2,2,1,2,2,1,1,1,1,1,1,1,1,1,2,2,2,1,1,1,2,2,3,1,1,1,1,2,2,2,2,1,2,1,2,1,1,1,2,2,2,2,2,2,1,1,1,1,1,1,1,1,2,2,2,1,1,1,2,2,2,1,1,1,1,2,2,2,1,1,2,1,1,1,1,1,1,2,1,1,1,1,1,1,1,1,1,1,1,1,2,1,2,1,1,1,1,1,2,1,1,1,1,2,2,2,1,1,2,1,1,1,1,1,1,2,1,1,1,1,1,1,1,1,1,1,1,1,2,1,2,1,1,1,1,1,2,1,1,1,1,2,3,2,2,2,3,1,3,1,3,3,3,3,3,3,3,3,3,1,1,1,1,3,1,1,3,3,3,2,2,2,3,3,3,1,3,3,2,3,3,3,2,2,3,1,3,1,3,3,3,3,3,3,2,3,1,1,1,1,1,3,1,1,3,3,3,2,2,2,3,3,3,1,3,3,2,3,3,3,1,1,3,3,3,3,1,3,1,1,1,3,3,2,2,1,1,1,1,3,2,2,2,2,2,2,3,3,3,3,3,1,2,1,3,2,2,3,1,1,3,3,3,1,3,2,2,2,2,3,3,2,2,1,1,1,1,2,2,2,2,2,2,2,3,3,3,3,3,1,2,1,2,2,3,3,1,1,3,2,3,1,2,2,1,2,2,2,3,2,2,1,1,1,1,2,2,2,2,2,2,2,2,2,2,2,3,2,1,1,2,2,3,3,1,1,3,2,3,1,2,2,1,2,1,2,3,2,2,1,1,1,1,2,2,2,2,2,2,2,2,2,2,2,2,2,1,1,2,2,3,3,1,2,3,3,3,1,3,2,2,2,1,3,3,3,2,1,1,1,1,3,2,2,1,2,3,2,2,2,2,2,3,1,2,1,3,2,3,3,1,2,3,3,3,1,3,2,2,2,1,3,3,3,1,1,1,1,1,3,2,2,1,1,3,2,2,2,2,2,3,1,2,1,3,2,3,3,1,2,3,2,3,2,3,2,3,3,3,3,2,2,2,1,1,1,1,2,2,2,1,1,2,3,2,2,2,2,3,1,1,1,2,2,3,3,1,2,3,2,3,1,3,2,3,3,3,3,2,2,1,1,1,1,1,2,2,2,1,1,2,3,2,2,2,2,3,1,1,1,2,2)

data <- data.frame(quality,sequence)

data$sequence <- as.character(data$sequence)

data$sequence <- factor(data$sequence, levels=c("sT1" ,"cT1","sPSIR","sT2","cT2","sFLAIR","cFLAIR"))


data2 <- table(data)

coul <- brewer.pal(3, "YlGn")

bp1 <- barplot(data2, col=coul , border="white", xlab="weighted-images")


pdf(file = "/home/samibarrit/Documents/R_pdf/SL_quali.pdf",
width = 11,
height = 8)


dev.off()


- AIL

-- T1

sT1 <-c(2,2,2,1,2,1,2,1,1,1,2,2,1,2,2,1,1,1,1,1,1,1,1,1,2,2,2,1,1,1,2,2,3,1,1,1,1,2,2,2,2,1,2,1,2,1,1,1,2,2,2,2,2,2,1,1,1,1,1,1,1,1,2,2,2,1,1,1,2,2,2,1,1,1,1,2)

cT1 <-c(2,2,1,1,2,1,1,1,1,1,1,2,1,1,1,1,1,1,1,1,1,1,1,1,2,1,2,1,1,1,1,1,2,1,1,1,1,2,2,2,1,1,2,1,1,1,1,1,1,2,1,1,1,1,1,1,1,1,1,1,1,1,2,1,2,1,1,1,1,1,2,1,1,1,1,2)


sPSIR <-c(3,2,2,2,3,1,3,1,3,3,3,3,3,3,3,3,3,1,1,1,1,3,1,1,3,3,3,2,2,2,3,3,3,1,3,3,2,3,3,3,2,2,3,1,3,1,3,3,3,3,3,3,2,3,1,1,1,1,1,3,1,1,3,3,3,2,2,2,3,3,3,1,3,3,2,3)

-- T2

sT2 <-c(3,3,1,1,3,3,3,3,1,3,1,1,1,3,3,2,2,1,1,1,1,3,2,2,2,2,2,2,3,3,3,3,3,1,2,1,3,2,2,3,1,1,3,3,3,1,3,2,2,2,2,3,3,2,2,1,1,1,1,2,2,2,2,2,2,2,3,3,3,3,3,1,2,1,2,2)

cT2 <-c(3,3,1,1,3,2,3,1,2,2,1,2,2,2,3,2,2,1,1,1,1,2,2,2,2,2,2,2,2,2,2,2,3,2,1,1,2,2,3,3,1,1,3,2,3,1,2,2,1,2,1,2,3,2,2,1,1,1,1,2,2,2,2,2,2,2,2,2,2,2,2,2,1,1,2,2)


-- FLAIR

sFLAIR <-c(3,3,1,2,3,3,3,1,3,2,2,2,1,3,3,3,2,1,1,1,1,3,2,2,1,2,3,2,2,2,2,2,3,1,2,1,3,2,3,3,1,2,3,3,3,1,3,2,2,2,1,3,3,3,1,1,1,1,1,3,2,2,1,1,3,2,2,2,2,2,3,1,2,1,3,2)

cFLAIR <-c(3,3,1,2,3,2,3,2,3,2,3,3,3,3,2,2,2,1,1,1,1,2,2,2,1,1,2,3,2,2,2,2,3,1,1,1,2,2,3,3,1,2,3,2,3,1,3,2,3,3,3,3,2,2,1,1,1,1,1,2,2,2,1,1,2,3,2,2,2,2,3,1,1,1,2,2)


age <-c(22,25,26,31,34,39,40,43,43,47,49,51,53,53,53,54,56,56,56,58,59,60,61,62,63,68,69,70,71,73,73,74,74,75,76,77,78,79,81,82,82,84,89,22,25,26,31,34,39,40,43,43,47,49,51,53,53,53,54,56,56,56,58,59,60,61,62,63,68,69,70,71,73,73,74,74,75,76,77,78,79,81,82,82,84,89)

- thalamus

-- T1

age <-c(22,25,26,31,34,39,40,43,43,47,49,51,53,53,53,54,56,56,56,58,59,60,61,62,63,68,69,70,71,73,73,74,74,75,76,77,78,79,81,82,82,84,89,22,25,26,31,34,39,40,43,43,47,49,51,53,53,53,54,56,56,56,58,59,60,61,62,63,68,69,70,71,73,73,74,74,75,76,77,78,79,81,82,82,84,89)

T1_thalamus <-c(750,744,759,726,749,749,796,822,750,764,859,641,780,830,721,718,795,707,763,784,779,839,733,718,757,720,923,772,784,728,710,790,730,794,733,909,883,741,772,772,761,714,762,742,757,760,789,748,722,723,812,742,705,834,629,705,804,741,746,761,721,763,768,766,856,727,710,779,703,930,690,785,775,797,774,752,738,859,865,951,793,789,740,826,727,790)

data <- data.frame(age,T2_thalamus)

ggscatter(data, x = "age", y = "T1_thalamus",
add = "reg.line", conf.int = TRUE,
cor.coef = TRUE, cor.method = "kendall",
xlab = "age (years)", ylab = "T1 thalamus")

-- T2

T2_thalamus <-c(82,87,86,84,87,81,90,77,78,84,87,83,93,89,96,78,88,87,90,84,103,97,81,86,91,88,88,90,95,88,97,88,90,88,93,107,99,134,88,85,90,86,96,96,87,87,87,89,79,81,79,86,85,80,84,79,93,80,89,87,86,87,84,100,102,100,91,92,80,80,83,94,91,98,81,88,90,87,103,101,107,100,92,97,91,97)

data <- data.frame(age,T2_thalamus)

ggscatter(data, x = "age", y = "T2_thalamus",
add = "reg.line", conf.int = TRUE,
cor.coef = TRUE, cor.method = "kendall",
xlab = "age (years)", ylab = "T2 thalamus")
kappaplot <- data.frame(
Sequence = c("FLAIR","FLAIR","FLAIR","T1","T1","T1","T2","T2","T2"),
Kappa= c( 0.15904450,0.23699348,0.19784433,0.4716069,0.4398236,0.4551724,0.4498592,0.4285220,0.4386471),
LowerLimit= c(-0.01430642,0.06177326,0.07435589,0.3270236,0.2926563,0.3520079,0.3059374,0.2711813,0.3318701),
UpperLimit= c(0.33239541,0.41221370,0.32133277,0.6161902,0.5869908,0.5583369,0.5937810,0.5858627,0.5454240),
Reader = c("neuroradiologist","trainee","overall","neuroradiologist","trainee","overall","neuroradiologist","trainee","overall"),
stringsAsFactors = FALSE
)

---


p = ggplot(data=kappaplot,
aes(x = Reader,y = Kappa, ymin = LowerLimit, ymax = UpperLimit ))+
geom_pointrange(aes(col=Reader))+
geom_hline(aes(fill=Reader),yintercept =1, linetype=2)+
xlab('Sequence')+ ylab("Kappa (95% Confidence Interval)")+
geom_errorbar(aes(ymin=LowerLimit, ymax=UpperLimit,col=Reader),width=0.5,cex=1)+
facet_wrap(~Sequence,strip.position="left",nrow=9,scales = "free_y") +
theme(plot.title=element_text(size=16,face="bold"),
axis.text.y=element_blank(),
axis.ticks.y=element_blank(),
axis.text.x=element_text(face="bold"),
axis.title=element_text(size=12,face="bold"),
strip.text.y = element_text(hjust=0,vjust = 1,angle=180,face="bold"))+
coord_flip()
p
library(RColorBrewer)

sequence <- c(rep("sT1" , 162) , rep("cT1" , 162), rep("sPSIR" , 162), rep("sT2" , 162), rep("cT2" , 162), rep("sFLAIR" , 162), rep("cFLAIR" , 162))

quality <- c(1,1,1,1,1,2,1,1,1,1,2,1,1,1,2,1,1,1,1,2,2,2,1,2,2,2,2,1,1,2,2,2,1,2,3,2,1,1,2,2,1,3,2,1,2,3,2,1,1,1,2,3,2,1,1,1,1,1,2,1,2,2,1,1,2,2,1,1,1,1,1,1,1,2,1,1,2,2,2,1,1,1,1,1,1,1,2,1,2,1,2,2,1,1,1,3,1,1,1,1,2,2,3,1,2,2,1,2,1,2,2,2,1,3,2,2,2,1,2,2,1,2,2,2,1,1,2,2,2,1,1,1,1,1,2,2,2,2,1,1,2,2,1,1,1,2,1,2,1,1,1,1,1,2,2,1,2,2,2,1,1,1,1,1,1,1,1,1,1,1,1,1,2,1,1,1,2,1,1,1,1,2,2,1,1,1,1,2,2,1,1,1,2,1,1,1,2,1,1,1,1,2,1,2,1,2,2,2,2,1,1,1,1,2,1,1,1,1,1,1,1,1,1,1,1,1,2,2,1,1,1,1,1,1,1,2,1,1,1,1,1,1,1,1,1,1,1,1,1,1,1,1,1,2,1,1,1,2,1,1,1,1,2,2,1,1,1,1,1,1,1,2,1,1,1,2,1,1,1,1,1,2,1,2,1,2,1,1,1,2,1,1,1,1,1,1,1,1,1,1,1,1,2,2,1,1,1,1,1,1,1,1,1,1,1,2,1,1,1,1,1,1,1,1,3,3,2,3,3,3,3,3,1,1,3,2,3,3,3,3,1,1,1,3,3,3,2,3,3,3,3,2,3,2,3,3,3,3,3,3,3,3,3,3,2,3,3,3,3,3,3,1,3,3,3,3,3,3,1,2,3,3,3,3,3,3,1,1,2,2,2,1,3,1,3,1,3,3,3,2,3,3,3,1,1,3,3,2,3,2,3,3,3,1,1,3,2,3,3,3,3,1,1,1,2,3,3,2,3,3,2,3,2,3,3,3,3,3,3,3,3,2,3,3,2,3,3,3,2,3,3,3,3,3,1,2,3,2,3,3,3,3,1,1,2,2,2,3,1,2,2,3,1,3,1,1,3,3,3,2,2,3,3,1,1,1,2,2,2,2,2,2,2,2,2,2,2,2,2,2,2,3,1,2,2,2,3,2,2,2,3,3,3,2,2,2,2,2,3,2,3,3,2,2,2,2,2,2,2,2,3,2,2,2,2,2,3,2,3,1,1,2,2,2,2,2,2,2,1,2,2,2,2,2,2,1,3,2,2,2,2,2,2,2,2,2,1,2,3,2,2,2,2,2,2,2,3,2,2,2,2,2,3,1,2,2,2,3,3,2,2,3,3,2,3,2,2,2,3,3,3,3,3,3,3,2,2,2,2,2,2,2,3,2,3,1,1,2,2,2,3,2,2,2,1,2,2,2,2,2,1,3,2,2,2,3,1,2,2,2,2,2,2,3,2,2,1,2,2,3,2,2,2,2,2,2,2,3,2,2,2,2,2,2,1,2,2,2,2,2,2,2,2,3,2,3,2,2,2,2,2,2,3,1,2,1,2,3,2,2,2,2,2,2,2,2,2,2,2,2,3,2,2,1,2,2,2,2,2,2,1,2,2,2,2,2,2,2,2,2,2,3,2,2,2,2,2,2,2,2,3,2,2,2,2,2,2,2,3,2,2,2,2,2,2,1,2,2,2,2,2,2,2,2,3,2,2,2,2,2,2,3,1,2,2,1,2,3,2,2,2,2,2,2,2,2,3,2,2,1,2,2,2,2,2,2,1,2,2,2,2,2,2,1,2,2,2,2,1,2,2,3,2,2,2,2,2,2,2,2,3,3,3,3,2,3,3,3,2,3,2,3,3,3,3,3,1,2,3,2,3,3,2,3,3,3,3,2,3,3,3,2,3,2,3,3,2,3,2,3,3,3,3,2,3,3,3,2,3,2,2,2,3,2,1,3,3,2,3,2,3,3,1,2,2,2,3,2,3,1,3,3,3,3,3,2,3,3,3,2,1,3,3,3,3,2,3,3,3,2,3,2,3,3,3,3,3,1,2,3,2,3,3,2,3,3,3,3,3,3,2,2,3,3,3,3,3,3,2,3,3,3,3,2,2,2,2,2,3,2,1,3,3,2,2,2,3,3,1,2,2,3,3,3,1,3,2,3,3,3,2,3,3,3,3,2,3,3,3,3,1,2,2,2,2,3,3,2,2,2,3,2,3,2,3,3,3,1,2,1,1,3,3,2,3,3,1,1,3,3,3,3,3,3,3,2,3,3,3,2,3,3,2,1,2,2,2,2,2,3,2,2,3,2,1,3,3,2,2,3,2,3,3,2,3,3,3,3,2,3,2,2,2,2,2,2,2,2,2,2,2,3,3,2,3,2,3,3,2,2,3,3,2,3,2,3,3,3,1,2,1,1,3,3,2,3,3,1,3,3,3,3,3,3,2,3,3,3,3,3,3,3,2,2,2,2,2,2,3,2,1,3,3,2,3,2,2,3,3,2,3,3,3,3,3,2,2,2,3,2,2,2,3,2,2,2,2,2,2,2,3,3,3,2)

data <- data.frame(quality,sequence)

data$sequence <- as.character(data$sequence)

data$sequence <- factor(data$sequence, levels=c("sT1" ,"cT1","sPSIR","sT2","cT2","sFLAIR","cFLAIR"))


data2 <- table(data)

coul <- brewer.pal(3, "YlGn")

pdf(file = "/home/samibarrit/Documents/R_pdf/SL_quali.pdf",
width = 11,
height = 8)


bpSL <- barplot(data2, col=coul , border="white", xlab="weighted-images")


dev.off()


---

-- T1


sT1 <-c(1,1,1,1,1,2,1,1,1,1,2,1,1,1,2,1,1,1,1,2,2,2,1,2,2,2,2,1,1,2,2,2,1,2,3,2,1,1,2,2,1,3,2,1,2,3,2,1,1,1,2,3,2,1,1,1,1,1,2,1,2,2,1,1,2,2,1,1,1,1,1,1,1,2,1,1,2,2,2,1,1,1,1,1,1,1,2,1,2,1,2,2,1,1,1,3,1,1,1,1,2,2,3,1,2,2,1,2,1,2,2,2,1,3,2,2,2,1,2,2,1,2,2,2,1,1,2,2,2,1,1,1,1,1,2,2,2,2,1,1,2,2,1,1,1,2,1,2,1,1,1,1,1,2,2,1,2,2,2,1,1,1)

cT1 <-c(1,1,1,1,1,1,1,1,1,1,2,1,1,1,2,1,1,1,1,2,2,1,1,1,1,2,2,1,1,1,2,1,1,1,2,1,1,1,1,2,1,2,1,2,2,2,2,1,1,1,1,2,1,1,1,1,1,1,1,1,1,1,1,1,2,2,1,1,1,1,1,1,1,2,1,1,1,1,1,1,1,1,1,1,1,1,1,1,1,1,1,2,1,1,1,2,1,1,1,1,2,2,1,1,1,1,1,1,1,2,1,1,1,2,1,1,1,1,1,2,1,2,1,2,1,1,1,2,1,1,1,1,1,1,1,1,1,1,1,1,2,2,1,1,1,1,1,1,1,1,1,1,1,2,1,1,1,1,1,1,1,1)

sPSIR <-c(3,3,2,3,3,3,3,3,1,1,3,2,3,3,3,3,1,1,1,3,3,3,2,3,3,3,3,2,3,2,3,3,3,3,3,3,3,3,3,3,2,3,3,3,3,3,3,1,3,3,3,3,3,3,1,2,3,3,3,3,3,3,1,1,2,2,2,1,3,1,3,1,3,3,3,2,3,3,3,1,1,3,3,2,3,2,3,3,3,1,1,3,2,3,3,3,3,1,1,1,2,3,3,2,3,3,2,3,2,3,3,3,3,3,3,3,3,2,3,3,2,3,3,3,2,3,3,3,3,3,1,2,3,2,3,3,3,3,1,1,2,2,2,3,1,2,2,3,1,3,1,1,3,3,3,2,2,3,3,1,1,1)

-- T2

sT2 <-c(2,2,2,2,2,2,2,2,2,2,2,2,2,2,2,3,1,2,2,2,3,2,2,2,3,3,3,2,2,2,2,2,3,2,3,3,2,2,2,2,2,2,2,2,3,2,2,2,2,2,3,2,3,1,1,2,2,2,2,2,2,2,1,2,2,2,2,2,2,1,3,2,2,2,2,2,2,2,2,2,1,2,3,2,2,2,2,2,2,2,3,2,2,2,2,2,3,1,2,2,2,3,3,2,2,3,3,2,3,2,2,2,3,3,3,3,3,3,3,2,2,2,2,2,2,2,3,2,3,1,1,2,2,2,3,2,2,2,1,2,2,2,2,2,1,3,2,2,2,3,1,2,2,2,2,2,2,3,2,2,1,2)

cT2 <-c(2,3,2,2,2,2,2,2,2,3,2,2,2,2,2,2,1,2,2,2,2,2,2,2,2,3,2,3,2,2,2,2,2,2,3,1,2,1,2,3,2,2,2,2,2,2,2,2,2,2,2,2,3,2,2,1,2,2,2,2,2,2,1,2,2,2,2,2,2,2,2,2,2,3,2,2,2,2,2,2,2,2,3,2,2,2,2,2,2,2,3,2,2,2,2,2,2,1,2,2,2,2,2,2,2,2,3,2,2,2,2,2,2,3,1,2,2,1,2,3,2,2,2,2,2,2,2,2,3,2,2,1,2,2,2,2,2,2,1,2,2,2,2,2,2,1,2,2,2,2,1,2,2,3,2,2,2,2,2,2,2,2)

-- FLAIR

sFLAIR <-c(3,3,3,3,2,3,3,3,2,3,2,3,3,3,3,3,1,2,3,2,3,3,2,3,3,3,3,2,3,3,3,2,3,2,3,3,2,3,2,3,3,3,3,2,3,3,3,2,3,2,2,2,3,2,1,3,3,2,3,2,3,3,1,2,2,2,3,2,3,1,3,3,3,3,3,2,3,3,3,2,1,3,3,3,3,2,3,3,3,2,3,2,3,3,3,3,3,1,2,3,2,3,3,2,3,3,3,3,3,3,2,2,3,3,3,3,3,3,2,3,3,3,3,2,2,2,2,2,3,2,1,3,3,2,2,2,3,3,1,2,2,3,3,3,1,3,2,3,3,3,2,3,3,3,3,2,3,3,3,3,1,2)

cFLAIR <-c(2,2,2,3,3,2,2,2,3,2,3,2,3,3,3,1,2,1,1,3,3,2,3,3,1,1,3,3,3,3,3,3,3,2,3,3,3,2,3,3,2,1,2,2,2,2,2,3,2,2,3,2,1,3,3,2,2,3,2,3,3,2,3,3,3,3,2,3,2,2,2,2,2,2,2,2,2,2,2,3,3,2,3,2,3,3,2,2,3,3,2,3,2,3,3,3,1,2,1,1,3,3,2,3,3,1,3,3,3,3,3,3,2,3,3,3,3,3,3,3,2,2,2,2,2,2,3,2,1,3,3,2,3,2,2,3,3,2,3,3,3,3,3,2,2,2,3,2,2,2,3,2,2,2,2,2,2,2,3,3,3,2)


sequence <- c(rep("synthetic" , 127) , rep("conventional" , 127))

quality <- c(2,2,2,2,2,2,2,2,2,2,2,2,2,2,2,3,1,2,2,2,3,2,1,1,3,2,2,2,3,3,3,3,3,3,2,2,2,2,2,3,2,3,1,3,2,2,2,2,3,2,2,2,2,2,3,2,2,2,3,2,2,1,1,1,1,2,2,2,2,2,2,3,2,2,2,2,2,3,2,3,1,1,2,2,2,2,2,2,2,1,2,2,2,2,2,2,2,1,2,3,3,3,3,3,3,2,2,2,2,3,1,2,2,2,2,1,2,1,2,2,2,2,2,2,2,1,2,2,3,2,2,2,2,2,2,2,3,2,2,2,2,2,2,1,2,2,3,3,2,1,1,2,2,2,2,3,2,2,3,3,2,3,2,2,2,2,2,2,3,1,2,2,1,2,1,1,2,2,1,2,3,2,2,2,2,3,2,2,1,1,1,1,2,2,2,2,2,2,2,2,2,2,2,2,2,2,3,2,2,1,2,2,2,2,2,2,1,2,2,2,2,2,2,2,2,2,2,2,2,2,1,2,2,2,2,2,2,1,2,2,3,2,2,1,1,2,2,2,2,2,2,2,2,2)

data <- data.frame(quality,sequence)


# Create data
set.seed(1124)
data <- matrix(sample(1:30,15) , nrow=3)
colnames(data) <- c("sequence","quality")
rownames(data) <- c(1,2,3)

# create color palette:
library(RColorBrewer)
coul <- brewer.pal(3, "Pastel2")

# Transform this data in %
tabl

# Make a stacked barplot--> it will be in %!
barplot(data_percentage, col=coul , border="white", xlab="group")

set.seed(1124)
data <- matrix(sample(1:30,15) , nrow=3)

data_percentage <- apply(data2, 2, function(x){x*100/sum(x,na.rm=T)})

barplot(data_percentage, col=coul , border="white", xlab="group")

---

--- PJ_FLAIR

x <-c(3,3,3,3,2,3,3,3,2,3,2,3,3,3,3,3,1,2,3,3,3,2,1,2,3,3,2,3,3,3,3,3,3,3,2,3,3,3,2,3,2,3,1,3,2,2,2,1,3,3,2,3,2,3,3,3,3,3,3,3,3,1,1,1,1,3,2,2,2,1,1,3,3,3,2,3,2,2,2,3,2,1,3,3,2,3,2,3,3,1,2,3,2,2,3,2,3,1,2,2,2,2,2,3,3,3,2,3,3,3,2,3,3,3,3,1,2,1,2,3,3,3,3,2,2,1,2)

y <-c(2,2,2,3,3,2,2,2,3,2,3,2,3,3,3,1,2,1,1,3,3,3,1,2,3,2,3,3,3,1,2,3,1,3,3,3,3,3,3,3,2,3,1,3,2,3,3,3,3,3,3,2,3,3,3,2,1,2,2,2,2,1,1,1,1,2,2,2,2,1,1,2,2,2,3,2,2,3,2,1,3,3,2,2,3,2,3,3,2,3,3,2,3,3,2,3,2,2,3,2,2,2,2,2,3,3,3,2,2,2,3,2,2,2,2,1,1,1,2,2,2,2,3,3,2,3,2)

quality <- c(3,3,3,3,2,3,3,3,2,3,2,3,3,3,3,3,1,2,3,3,3,2,1,2,3,3,2,3,3,3,3,3,3,3,2,3,3,3,2,3,2,3,1,3,2,2,2,1,3,3,2,3,2,3,3,3,3,3,3,3,3,1,1,1,1,3,2,2,2,1,1,3,3,3,2,3,2,2,2,3,2,1,3,3,2,3,2,3,3,1,2,3,2,2,3,2,3,1,2,2,2,2,2,3,3,3,2,3,3,3,2,3,3,3,3,1,2,1,2,3,3,3,3,2,2,1,2,2,2,2,3,3,2,2,2,3,2,3,2,3,3,3,1,2,1,1,3,3,3,1,2,3,2,3,3,3,1,2,3,1,3,3,3,3,3,3,3,2,3,1,3,2,3,3,3,3,3,3,2,3,3,3,2,1,2,2,2,2,1,1,1,1,2,2,2,2,1,1,2,2,2,3,2,2,3,2,1,3,3,2,2,3,2,3,3,2,3,3,2,3,3,2,3,2,2,3,2,2,2,2,2,3,3,3,2,2,2,3,2,2,2,2,1,1,1,2,2,2,2,3,3,2,3,2)


sequence <- c(rep("synthetic" , 127) , rep("conventional" , 127))

data <- data.frame(quality,sequence)

data2 <- table(data)

coul <- brewer.pal(3, "YlGn")

barplot(data2, col=coul , border="white", xlab="group")
